# Supplementary material for: Diagnosis or prognosis? An umbrella review of mid‐trimester cervical length and spontaneous preterm birth
Source: BJOG. 2023 Mar 20;130(8):866–79. doi: 10.1111/1471-0528.17443 (PMC10953024; doi:10.1111/1471-0528.17443)
Supplement: Supplementary file 2 — Appendix S2 [file BJO-130-866-s011.xlsx]

## Sheet: Sheet1
Author	Year	Objectives	Meta-analysis	Method of analysis	Population	Subgroups	Number of studies	Number of participants	Description of intervention	Search details	Sources searched	Inclusion criteria	Country of origin	Study type/s	GA at measurement	CL cutoff	GA <	AUC	Sensitivity (%)	Specificity (%)	LR+	2.5% CI	97.5% CI	LR-	2.5% CI2	97.5% CI2	Recommendations	Appraisal instruments	Appraisal rating	Heterogeneity
Leitich et al	1999	To evaluate TVUS CL and dilation of the internal os as predictors of SPTB in different populations with different cervical parameters	Performed	Results plotted as ROC curve	Asymptomatic women, singleton or twin		6	10533	TVUS, CL measured by simultaneous visualisation of internal and external os and caliper placement on the distance between them.	Cervix or cervic*, and ultrason* or ultrasound* or sonograph*	MEDLINE 1966-, EMBASE 1989-, Current Contents 1998-	article, English language, prospective study, women enrolled <37 weeks, membranes intact, without cervical cerclage, TVUS CL or presence/absence of dilation of internal os, gestational age at delivery reported, where 2 x 2 tables could be constructed from reported results.	USA, Japan, Finland, Thailand	cohort													Less effective predictor in asymptomatic women. More accurate as a short-term predictor of SPTB. Similar findings with fFN - recommendation to combine CL and fFN to improve prediction.	N/A	N/A	Not discussed, note exclusion of studies with results not readily comparable.
							4	Not reported							23.0 (mean)	</= 25mm	37		24	90
																	35		30	88
						'- 20-24 week TVUS CL		Not reported							20.0 (mean)	</= 30mm	37		33	91
						- 27-32 week TVUS CL		Not reported							23.4 (mean)	</= 25mm	35		37	92
						- dilatation of internal cervical os		Not reported							20.4 (mean)	</= 25mm	35		6	99
															Note no pooled result
Honest	2003	To investigate the accuracy with which TVUS CL predicts preterm birth	Performed	Summary ROC curves, likelihood and summary likelihood ratios	Asymptomatic women	Singleton	18 singleton, 11 twin	26 474 singleton, 1436 twin	Not described in detail	Refers to previous published article	MEDLINE, EMBASE, PASCAL, MEDION, BIOSIS, Cochrane Library, National Research Register, SCISEARCH, Conference Papers, citation tracking. Inception - June 2002 or end of database.	Asymptomatic (or symptomatic) women, TVUS CL, GA at spontaneous delivery reported, observational cohort design	USA, Japan, France, UK, Finland, Thailand, Netherlands, Israel, Sweden, Australia	cohort	Singleton												TVUS identifies women at higher risk, but wide variation in thresholds and definitions affects accuracy	Prospective design/consecutive recruitment/adequate test description/blinding	6/33 ideal quality	Assessed with summary ROC curves. Homogeneous among LR+, heterogeneity among LR-
							1	Not reported							<20	15	34				30.53	1.72	542.05	0.9	0.81	0.99
							1	Not reported							<20	20	32
							1	Not reported							<20	20	34
							1	Not reported							<20	22	32
							1	Not reported							<20	22	34
							1	Not reported							<20	22	37
							2	Not reported							<20	25	32				4.1	1.67	10.11	0.75	0.52	1.08
							5	4263							<20	25	34				6.29	3.29	12.02	0.73	0.65	0.95
							1	Not reported							<20	27	32
							1	Not reported							<20	27	34
							1	Not reported							<20	27	37
							2	Not reported							<20	30	32				3.67	2.99	4.5	0.73	0.61	0.87
							2	Not reported							<20	30	34				2.84	1.1	7.35	0.75	0.57	0.98
							1	Not reported							<20	30	37				3.77	2.55	5.56	0.73	0.63	0.85
							1	Not reported							<20	34	34
							1	Not reported							<20	39	37
							1	Not reported							<20	40	32
							1	Not reported							20-24	10	32
							1	Not reported							20-24	15	34
							1	Not reported							20-24	16	34
							1	Not reported							20-24	20	34				7.64	5.21	11.2	0.79	0.72	0.87
							1	Not reported							20-24	22	34
							2	Not reported							20-24	25	32				4.19	2.63	6.7	0.4	0.18	0.88
							3	3330							20-24	25	34				4.4	3.53	5.49	0.67	0.59	0.76
							1	Not reported							20-24	25	37				25.61	8.55	76.72	0.95	0.9	0.99
							1	Not reported							20-24	27	37
							1	Not reported							20-24	29	34
							1	Not reported							20-24	29	37
							1	Not reported							20-24	30	32				1.84	1.35	2.52	0.5	0.26	0.98
							1	Not reported							20-24	30	34				2.28	1.91	2.71	0.6	0.5	0.73
							1	Not reported							20-24	35	34
							1	Not reported							20-24	35	37
							1	Not reported							20-24	40	32
							1	Not reported							20-24	40	34
							1	Not reported							20-24	40	37
							1	Not reported							20-24	45	34
							1	Not reported							20-24	45	37
							1	Not reported							20-24	50	32
							1	Not reported							20-24	50	34
							1	Not reported							20-24	50	37
							1	Not reported							20-24	60	32
							1	Not reported							>24	10	37
							1	Not reported							>24	15	34				7.08	1.64	30.47	0.93	0.85	1.02
							1	Not reported							>24	15	37				2	1.36	3.71	0.92	0.85	0.97
							2	Not reported							>24	20	34				5.83	4.14	8.14	0.81	0.64	1.01
							2	Not reported							>24	20	37				1.21	0.9	1.64	0.96	0.9	1.03
							1	Not reported							>24	22	34				2.67	1.79	3.98	0.27	0.02	3.4
							4	3663							>24	25	34				2.7	1.94	3.77	0.52	0.29	0.94
							1	Not reported							>24	25	37				3.19	1.13	8.98	0.96	0.91	1.01
							2	Not reported							>24	30	34
							1	Not reported							>24	30	37
							1	Not reported							>24	35	34
							1	Not reported							>24	35	37
							1	Not reported							>24	40	34
							1	Not reported							>24	40	37
							1	Not reported							>24	45	34
							1	Not reported							>24	45	37
							1	Not reported							>24	50	34
							1	Not reported							>24	50	37
							1	Not reported							>24	55	37
						Twin	1	Not reported							<20	20	34				59.89	3.46	103.48	0.71	0.52	0.96
							1	Not reported							20-24	15	32
							1	Not reported							20-24	15	34
							1	Not reported							20-24	20	32
							2	Not reported							20-24	20	34
							2	Not reported							20-24	25	32
							4	861							20-24	25	34
							2	Not reported							20-24	25	37
							4	Not reported							20-24	30	34
							2	Not reported							20-24	35	32
							1	Not reported							20-24	35	34
							1	Not reported							20-24	35	37
							1	Not reported							20-24	45	32
							2	Not reported							20-24	45	34
							1	Not reported							>24	20	32
							1	Not reported							>24	20	34
							3	317							>24	25	34
							2	Not reported							>24	25	37
							2	Not reported							>24	30	34
					(Symptomatic women not reported)		2	Not reported							>24	35	34
Krupa et al	2006	To identify the highest level of scientific evidence available for possible predictors of preterm birth	Not performed	N/A	Not specified	3 studies	Not specified	Not reported	Not described in detail	preterm and birth	MEDLINE, Popline, SciELO, Cochrane Library 1980 - August 2005	Not specified	USA	cohort													Good predictor SPTB, more studies required in general population. May be better in a multiple-marker test.	N/A	N/A	Not discussed
							Not specified								Not specified	Not specified	Not specified	N/A	N/A
							Not specified								Not specified	Not specified	Not specified	N/A	N/A
Crane et al	2008	To estimate the ability of TVUS CL in predicting SPTB in asymptomatic high-risk women	Performed	Summary likelihood ratios, fixed-effects models as no significant heterogeneity on testing	Asymptomatic women, high risk, singleton	Summary	14	1563	Not described in detail	transvaginal ultrasonography or (cervix and (ultrasound or ultrasonography or sonography)); and (preterm or premature) and (delivery or labour or labour/labour or birth)	MEDLINE, PubMed, EMBASE, Cochrane Library 1980 - July 2006, citation tracking	Cohort studies evaluating TVUS CL measurement or assessment of funneling in aymptomatic, high-risk women with intact membranes	Canada, USA, Brazil, UK, Australia	cohort													Short TVUS CL identifies asymptomatic high-risk women at increased risk for SPTB, including in specific subgroups (PHx SPTB, LLETZ)	N/A	N/A	No significant heterogeneity on tests.
							1	415							<20	25	32				3.18	2.26	4.47
							4	742							<20	25	35				4.31	3.08	6.01	0.68	0.59	0.79
							2	264							<20	30	35				3.23	2.03	5.15
							2	593							20-24	25	32				2.38	1.67	3.39
							4	830							20-24	25	35				2.78	2.22	3.49
							2	363							</=24	15	35				13.99	5.63	34.8
							3	546							</=24	20	35				5.46	3.66	8.14
							2	657							</=24	25	32				2.31	1.85	2.9
							9	1476							</=24	25	35				2.76	2.41	3.17
							1	75							>24	25	35				8.38	3.08	22.75
							3	602							>24	30	35				2.23	1.64	3.02
Honest	2009	(Among multiple) To determine, among asymptomatic women with singleton gestation <23 weeks, the accuracy of various tests for predicting risk of SPTB	Performed	Summary likelihood ratios, and ROC curves, sensitivity, specificity. If significant heterogeneity, then random effects model to pool and produce summary estimates	Asymptomatic low-risk women		13	21 555	Not described in detail	Exhaustive search strategy detailed in Appendix 1	Cochrane Library, National Research Register, National Guideline Clearinghouse, Health Technoloyg Assessment database, MEDLINE, EMBASE, Biosis, Medion, Pascal, Science Citation Index, Cochrane Database of Systematic Reviews, Cochrane Central Register of Controlled Trials, Database of Reviews of Effectiveness, grey literature. Inception - September 2005.	Asymptomatic women with singleton gestation in early pregnancy	Hong Kong, USA	cohort													Short TVUS CL (and fFN) identify asymptomatic women at increased risk (LR >5), but with poor LR-	According to DARE standards. Cohort/prospective design/consecutive recruitment/adequate test description/blinding	3/13 considered ideal quality	Assessed with X2, forest plots and summary ROC curves. <20 weeks and <25mm X2 p=0.07, 20-24 weeks, <25mm X2 p=0.54.
															<20	25	34				13.38	6.9	25.96	0.8	0.71	0.9
						Summary	4	6047							20-24	25	34				4.68	3.64	6.03	0.68	0.6	0.78
															20-24	32.5	37				3.99	2.84	5.62	0.33	0.17	0.66
Conde-Agudelo	2010	To assess the value of TVUS CL for the prediction of SPTB in women with twin pregnancies (symptomatic and asymptomatic)	Performed	Bivariate random effects model to generate summary ROC curves. Meta-analyses of subgroups used with homogeneous studies to attain pooled sensitivity, specificity using bivariate random effects metaregression, summary likelihood ratios thus derived.	Asymptomatic women, twin pregnancy	Summary	16	3213	Not described in detail	{cervical length OR [(transvaginal OR vaginal OR cervix OR cervical)AND(ultrasoundORultrasonography OR ultrasonographic OR sonography OR sonographic)]} AND (preterm OR premature)	MEDLINE, EMBASE, CINAHL, LILACS, Medion, grey literature. Inception - May 31 2014.	cohort or cross-sectional study evaluating TVUS in women with twin pregnancy, outcome including gestation <37 weeks, published data sufficient to construct 2x2 table, no treatment	USA, Sweden, Canada, Israel, France, UK, Denmark, Sweden, Netherlands, Austria, Egypt	cohort													Short TVUS CL a better predictor in twin pregnancy than singleton	4/14 QUADAS items (others not deemed relevant)	5/16 ideal quality (frequently unblinded)	High, causes explored but not ascertained
							3	591							20-24	</=20	28
							5	1955							20-24	</=20	32	0.8
							5	1760							20-24	</=20	34	0.77
							3	637							20-24	</=25	28	0.86	64	93	9.6
							6	2036							20-24	</=25	32	0.8	54	91	6
							6	1987							20-24	</=25	34		40	93	5.8
							4	434							20-24	</=25	37		21	95	4.4
							4	1812							20-24	</=30	32		65	78	3	2.5	3.5	0.45	0.35	0.57
							5	2014							20-24	</=30	34		56	81	3	2.6	3.4	0.55	0.48	0.63
							2	218							20-24	</=30	37		29	91	3.4	1.6	6.7	0.78	0.65	0.92
							3	637							20-24	</=35	28		82	66	2.4	1.9	3	0.28	0.11	0.67
							5	1889							20-24	</=35	32		81	58	1.9	1.7	2.2	0.33	0.23	0.48
							8	1884							20-24	</=35	34		79	60	2	1.8	2.2	0.35	0.27	0.44
							2	134							20-24	</=35	37		56	63	1.5	1	2.2	0.71	0.51	0.98
							3	511							>24	</=25	32	0.77
							4	594							>24	</=25	34	0.62
							2	276							>24	</=25	37	0.6
Domin	2010	To determine the test characteristics of TVUS CL in asymptomatic women with singleton pregnancy in the second trimester (undergoing routine morphology)	Performed	Random effects model to produce summary effects of sensitivity, specificity, LRs. ROC curves to determine optimal threshold.	Asymptomatic, singleton	Summary	23	Study total: 26 792	Not described in detail	cervix, cervical length, prenatal ultrasonography, transvaginal ultrasound, transvaginal ultrasonography, premature childbirth, premature birth, preterm birth, premature delivery, preterm delivery	MEDLINE, CINAHL, OVID EBM Reviews, citation tracking. Inception - 22nd October 2007.	asymptomatic women, singleton gestation, gestation < 24 weeks, TVUS, GA at delivery reported, no treatment, intact membranes, SPTB	USA, Brazil, Turkey, Japan, Croatia, UK, India, Hong Kong, Finland	cohort													TVUS CL useful in identification of women at higher risk of SPTB. Performs better when CL <20mm and SPTB <35 weeks are used as cutoffs.	Tool adapted from STARD guideline	8/23 high-quality	Assessed with Cochran Q and I2 tests
							Not reported	Not reported							14-25	</=20	35	0.89	22.1	98.2	12.4			0.4
							Not reported	Not reported							14-25	</=25	35	0.84	33.3	95.9	6.3
							Not reported	Not reported							14-25	</=33.15	37	0.83	32.7	90	4.9			0.6
Lim	2011	To assess whether sonographically measured cervical length can predict SPTB in multiple pregnancies	Performed	Bivariate regression analysis, random effects model where necessary. 100 stratified bootstrap samples using one randomly selected accuracy estimate from each study. Summary ROC curves.	Asymptomatic women, twin or triplet pregnancy	Summary	21	2757	Not described in detail	MeSH or key terms related to multiple pregnancy, cervix and preterm birth	MEDLINE, EMBASE, citation tracking. Inception - January 2009.	women with multiple pregnancy (twin and triplet) and sonographically measured CL, known GA at delivery	USA, Netherlands, Israel, UK, Austria, Lebanon, France, Turkey, Denmark, Germany	cohort	Not specified												No specific recommendations, low sensitivity that increases with higher cutoffs and gestational age. Specificity relatively high, increasingly so with earlier gestational age at testing.	Adapted QUADAS	Unclear, short comment only	Forest plots and summary ROC curves to explore heterogeneity. Unable to incorporate into model, but attempts made to reduce bias towards studies reporting many thresholds
																20	34		30	94
												Note, not specifically TV, but only one study included TV or TL				25	34		36	94
																30	34		41	87
																35	34		78	66
Honest	2012	To synthesise the evidence on predictive tests for SPTB for guiding policy, practice and future research	Performed	As per Honest 2009	Asymptomatic women, low-risk, singleton pregnancy	Summary	13	21 555	Not described in detail	Refers to previous published article	MEDLINE, EMBASE, MEDION, Cochrane Library. Inception - 22nd September 2006.	asymptomatic (or symptomatic for second analysis) women with singleton gestation, GA at delivery with threshold of 37 or 34 weeks, reporting of results allowing construction of 2 x 2 table, cohort or case-control	Hong Kong, USA	cohort or case-control													No single test adequate, likely a combination required	?precursor to QUADAS - elements from Whiting refs	CL studies not specifically referred to	Taken into account with analysis (random effects) etc
							3	Not reported							14-20	15	34				142.86	3.58	5709.07
*Note, this uses the data from Honest 2009							3	Not reported							14-20	20	34				35.36	4.32	289.68
							3	Not reported							14-20	25	34				13.38	6.9	25.96
							3	Not reported							14-20	30	34				2.48	1.19	5.19
							2	Not reported							20-24	20	34				7.64	5.21	11.2
							5	Not reported							20-24	22	34				4.51	1.16	17.64
							2	Not reported							20-24	25	34				4.68	3.64	6.03
							5	Not reported							20-24	30	34				2.28	1.91	2.71
							1	Not reported							20-24	32.5	37				3.99	2.84	5.62
Barros-Silva	2014	To evaluate the accuracy of second trimester TVUS CL measurement in predicting SPTB	Not performed	N/A	Asymptomatic women, 18-24 weeks, singleton or multiple, any risk profile, single TVUS CL		21	25 154	Not described in detail	(pre-term OR preterm OR premature) AND (labor OR delivery OR birth) AND (cervical length) OR (cervical incompetence) OR cervix OR cervical) AND (sonography OR ultrasound OR ultrasonography) AND transvaginal AND (screening OR diagnosis OR prediction OR risk)	MEDLINE 1998-end 2012	English language, full-text available, asymptomatic women with singleton or multiple pregnancy, single TVUS CL at 18-24 weeks, cutoff <30mm	USA, Finland, UK, Brazil, Hong Kong, Turkey, Spain, Croatia, Denmark	cohort													TVUS CL useful for prediction, however low sensitivity. Worthwhile for identifying women who could benefit from Rx.	Adapted QUADAS-2	Generally low RoB in patient selection and flow domains, generally unclear risk of reference standard bias due to lack of blinding	Wide variety of thresholds used, no formal exploration
Conde-Agudelo	2014	To review the available evidence about the accuracy of biophysical and biochemical tests proposed for the prediction of preterm birth in asymptomatic and symptomatic women with twin gestation	Performed	Pooled sensitivity, specificity and likelihood ratios, no information about type of model used
					Single measurement
					Asymptomatic women, twin	Summary	5	1955	Not described in detail	specific keywords not listed	PubMed, EMBASE, Popline, CINAHL, Lilacs, Google Scholar, relevant congress proceedings, citation tracking. Incetion - May 31, 2014.	Not specified	USA, Sweden, Israel, France, UK, Denmark, Netherlands, Austria, Egypt	cohort	20-24	20	32		39	96	10.1						Single TVUS CL 18-24 weeks is best predictive test (of others reviewed including change over time) of SPTB <32 weeks, with <20mm as cutoff	None described	N/A	Not discussed
							5	1760							20-24	20	34		29	97	9
							3	637							20-24	25	28				9.6
							4	434							20-24	25	37
					Change in cervical length over time		7	1004							several	several	28-36		15-75	70-90	1.6-5.5			0.3-0.8
Kindinger	2016	To assess the effect of GA at screening and cervical length in the prediction of SPTB in twin pregnancy	Performed (individual patient data)	Analysis 1: CL and GA considered as continuous variables	Twin pregnancy		Study total: 12 + unpublished data	Study total: 4409	Standardised TVUS technique, empty bladder	multiple pregnancy, preterm birth, cervical length and related terms	MEDLINE, EMBASE, Cochrane Central Register of Controlled Trials and Research Registers	CL measured 15-29 weeks, untreated, without major fetal anomaly	Egypt, Holland, Brazil, USA, Austria, Netherlands, France, Spain, Denmark, Sweden, UK	Observational, RCT													Screening to commence from </= 18 weeks in twins	Not specified	Not specified	Assessed with forest plots, I2 measure, Cochran's Q-test
															18	5, 10, 15, 20, 25, 30, 35, 40	28, 28-32, 32-36, >/=36
				Analysis 2: GA categories				Not reported							20	5, 10, 15, 20, 25, 30, 35, 40	28, 28-32, 32-36, >/=36
				Multinomial logistic regression				Not reported							22	5, 10, 15, 20, 25, 30, 35, 40	28, 28-32, 32-36, >/=36
								Not reported							24	5, 10, 15, 20, 25, 30, 35, 40	28, 28-32, 32-36, >/=36
								Not reported							26	5, 10, 15, 20, 25, 30, 35, 40	28, 28-32, 32-36, >/=36
Conde-Agudelo	2015	To determine the accuracy of changes in TVUS CL over time in predicting preterm birth in women with singleton and twin pregnancies	Performed	Pooled sensitivity, specificity and likelihood ratios, bivariate random effects model	Asymptomatic women, singleton	Summary	14	4398	Not described in detail	Refers to previous published article	PubMed, EMBASE, CINAHL, Lilacs, Medion, Google Scholar, relevant conference proceedings, citation tracking. Inception - May 31, 2015	Cohort or cross-sectional studies reporting on accuracy of changes in TVUS CL over time to predict preterm birth in untreated asymptomatic pregnant women with a singleton or twin gestation that allowed construction of 2 x 2 tables	USA, Sweden, UK, Netherlands, Turkey, Brazil, Canada, Korea, Saudi Arabia, France,	cohort													CL change over time not clinically useful in twin or singleton pregnancies. Single CL measure at 18-24 weeks more useful	Adapted QUADAS-2	1/3 at low RoB, >1/2 lacked information on blinding and treatment	Explored with forest plots and I2 meta-regression of pre-defined subgroups. Substantial, but explained entirely by one study.
					All singleton		4	532								Any shortening	37		54	84	3.2
					Asymptomatic women, twin		5	2979								Any shortening	35		65	48	1.3
					High-risk singleton		3	275								Any shortening	37		49	72	3.3
							4	448								Any shortening	35		58	72	2
					High-risk singleton with initial normal CL		2	310							24	Shortening to <25mm or <30mm	35		56	72	2
					Singleton (unselected)		1	2531								Any shortening	35		72	44	1.3
					Singleton (low risk)		1	257								Shortening 6.6mm	37		74	82	4.1
					Twin		7	852								Any shortening	34		47	88	4
							5	651								20-25% shortening	34		47	87	3.8
							4	644								Any shortening	32		61	88	5.3
							3	520								20-25% shortening	32		56	89	5.2
							3	454								Any shortening	30		70	89	4.8
							3	454								Any shortening	28		73	84	4.5
Kleinrouweler	2013	To assess whether cervical length and details of previous spontaneous preterm birth could stratify risk of recurrent PTB	Individual participant data meta-analysis	Two-level-random intercept logistic regression models, Cox regression	Women with >/= 1 prior SPTB		7	1316	Not described	Not described	MEDLINE, Embase	Prospective, TVUS CL, any gestation/setting/level of risk, where GA at measurement and delivery recorded	Netherlands, India, USA, UK, Brazil, Canada	Not described													Acknowledges association of TVUS CL with SPTB and ability to help with risk stratification	Nil	N/A	Not discussed
															18-24	15	32	% risks
												Previous spontaneous preterm birth
						Nulliparous women
						Multiparous women without prior SPTB
