# Supplementary material for: Diagnosis or prognosis? An umbrella review of mid‐trimester cervical length and spontaneous preterm birth
Source: BJOG. 2023 Mar 20;130(8):866–79. doi: 10.1111/1471-0528.17443 (PMC10953024; doi:10.1111/1471-0528.17443)
Supplement: Supplementary file 4 — Appendix S4 [file BJO-130-866-s010.xlsx]

## Sheet: review_73521_excluded_csv_20211
Title	Authors	Abstract	Published Year	Published Month	Journal	Volume	Issue	Pages	Accession Number	DOI	Ref	Covidence #	Study	Exclusion Reason
The risk factors and prediction models of preterm birth: An update systematic literature review	Wathan, F. M.; Siregar, K. N.		2021		Indian Journal of Public Health Research and Development	12	2	468-473	2006164715			#2104	Wathan 2021	Narrative review
Cervical length varies considering different populations and gestational outcomes: Results from a systematic review and meta-analysis	Bortoletto, T. G.; Silva, T. V.; Borovac-Pinheiro, A.; Pereira, C. M.; Silva, A. D.; Franca, M. S.; Hatanaka, A. R.; Argenton, J. P.; Passini, R., Jr.; Mol, B. W.; Cecatti, J. G.; Pacagnella, R. C.				PLoS ONE [Electronic Resource]	16	2	e0245746	33592005			#2403		Different research question
Comparison of Transabdominal and Transvaginal Sonograms in Evaluation of Cervical Length During Pregnancy	Fitzpatrick, A.; DiGiacinto, D.		2021		Journal of Diagnostic Medical Sonography.				2011592909			#2315	Fitzpatrick 2021	Narrative review
Current Preterm Birth Prevention Strategies	Breslin, N.; Gyamfi-Bannerman, C.				Clinics in Perinatology	47	4	705-717	33153656			#2396		Narrative review
Ultrasonographic assessment of the cervix for prediction of spontaneous preterm birth in singleton pregnancies	Belics, Z.; Papp, Z.		2021		Donald School Journal of Ultrasound in Obstetrics and Gynecology	15	1	49-63	2007118573			#2416	Belics 2021	Narrative review
Benefits and Pitfalls of Ultrasound in Obstetrics and Gynecology	Abinader, R.; Warsof, S. L.				Obstetrics & Gynecology Clinics of North America	46	2	367-378	31056137			#2436		Different research question
Controversies regarding cervical incompetence, short cervix, and the need for cerclage	Althuisius, S.; Dekker, G.	Cervical incompetence (CI) is not an all or nothing phenomenon but a continuous variable. CI and preterm labor are not distinct entities but rather part of a spectrum leading to preterm delivery. Cervical length (CL) is an independent variable in the prediction of preterm delivery, to which it is inversely related. Application of a primary transvaginal cervical cerclage appears to be an unnecessa…	2004	Dec	Clinics in Perinatology	31	4	695-720, v-vi	15519424			#850	Althuisius 2004	Narrative review
Preterm Labor	Berghella, Vincenzo	In this protocol, Dr Berghella reviews the pathophysiology, diagnosis, prevention, and treatment of preterm labor. Included are a proposed algorithm for use of cervical length and fetal fibronectin combined to screen women with symptoms of threatened preterm labor, a table of suggested prevention strategies, and a reading list. The incidence of preterm birth in the United States has lecreased in …	2016		Contemporary OB/GYN	61	1	17-17	112298059. Language: English. Entry Date: 20160120. Revision Date: 20190628. Publication Type: Article			#2053	Berghella 2016	Narrative review
Twin and Preterm Labor: Prediction and Treatment	Aboulghar, M.; Islam, Y.	Twin pregnancies are increasing. Preterm birth is a major health problem with high incidence all over the world. It is known to have a higher incidence in twin pregnancies as well as being higher in IVF/ICSI pregnancies. Prediction of preterm birth in twins through transvaginal cervical length measurement and vaginal fetal fibronectin measurement are good and well-documented methods. However, thi…	2013	December	Current Obstetrics and Gynecology Reports	2	4	232-239	370272439	http://dx.doi.org/10.1007/s13669-013-0058-3		#1791	Aboulghar 2013	Narrative review
Diagnosis and management of short cervix in singleton pregnancies	Agmon, A.; Ariel, J.; Wolman, I.	Prevention of preterm labor will reduce perinatal mortality. Screening of cervical length by ultrasound should begin at 16 weeks by transvaginal ultrasound. If the cervical length is more than 35 mm, the exam should be repeated every 2 to 3 weeks till 32 weeks. If the cervical length is between 25 and 35 mm the ultrasound screening should be done weekly or biweekly. Fetal fibronectin estimation s…	2011	January-April	International Journal of Infertility and Fetal Medicine	2	1	15-18	361337416			#1785	Agmon 2011	Narrative review
Cervical length measurement in obstetrics: From Academic Luxury to clinical practice	Ahmed, B.; Hasnani, Z.	Preterm birth is the main cause of perinatal mortality and morbidity and can be very costly to the healthcare system. Although improvements in neonatal care have led to higher survival of very premature infants, there is a need for the development of a sensitive method with which to identify women at high risk of preterm delivery and find an effective strategy for the prevention of preterm labor.…	2012	January-March	Donald School Journal of Ultrasound in Obstetrics and Gynecology	6	1	93-96	365048374	http://dx.doi.org/10.5005/jp-journals-10009-1229		#1784	Ahmed 2012	Narrative review
Preterm birth screening: What does really make sense?. [German]	Amylidi-Mohr, S.; Muller, M.	Spontaneous preterm birth is a syndrome triggered by multiple mechanisms. In view of the pathophysiological heterogeneity of preterm birth, a single biomarker cannot show the required high negative and positive predictive values. From a clinical point of view, anamnesis, sonographic measurement of cervical length, and placental alpha-microglobulin-1 (PAMG-1) testing from cervico-vaginal secretion…	2019	January	Praxis	108	1	53-57	625872806	http://dx.doi.org/10.1024/1661-8157/a003137		#1765	Amylidi-Mohr 2019	Narrative review
Incidentally detected short cervical length	Anonymous,	Occasionally, a short cervical length may be incidentally detected during transabdominal scanning of the lower uterine segment. The American College of Obstetricians and Gynecologists and the American Institute of Ultrasound in Medicine recommend that a cervical length measurement be performed at the time the ultrasound examination is undertaken for fetal anatomic survey at around 18-22 weeks of …	2012	April	Obstetrics and Gynecology	119	4	879-882	364524586	http://dx.doi.org/10.1097/AOG.0b013e3182538e64		#1756	Anonymous 2012	Clinical practice guideline
Ultrasonic measurements of the cervix and preterm labor	Antsaklis, A.; Daskalakis, G.	During the past few years a clear relationship has been established between decreased cervical length and risk of spontaneous preterm delivery. In this review, the most recent publications are described, and results are compared with those of the present authors regarding the prevention of preterm labor in both asymptomatic and symptomatic patients. Cervical assessment with ultrasound is now wide…	2004	June	Ultrasound Review of Obstetrics and Gynecology	4	2	93-102	40100768	http://dx.doi.org/10.1080/14722240400004669		#1695	Antsaklis 2004	Narrative review
Controversies in sonographic measurement of the cervical length in pregnancy and the necessity of cerclage. [German, English]	Axt-Fliedner, R.; Schwarze, A.; Friedrich, M.; Krapp, M.; Diedrich, K.	Cervical incompetence and preterm labor are part of a pathophysiological spectrum, which leads to preterm delivery and are not completely different entities. Women at risk for preterm delivery can be identified by transvaginal follow-up of the cervix. Cervical length is an independent variable in the prediction of preterm delivery. Transvaginal cervical length measurement is not a screening tool …	2005	June	Gynakologe	38	6	496-505	40883895	http://dx.doi.org/10.1007/s00129-005-1696-y		#1680	Axt-Fliedner 2005	Narrative review
What's new in preterm birth prediction and prevention?	Berghella, V.		2017	2021-01-01	Journal of Perinatal Medicine	45	1	2021-04-01	614113787	http://dx.doi.org/10.1515/jpm-2016-0384		#1647	Berghella 2017	Editorial
Cervical assessment by ultrasound for preventing preterm delivery	Berghella, V.; Saccone, G.	Background Measurement of cervical length by ultrasound is predictive of preterm birth (PTB). There are three methods of ultrasound cervical assessment: transvaginal (TVU), transabdominal (TAU), and transperineal (TPU, also called translabial). Cervical length measured by TVU is a relatively new screening test, and has been associated with better prediction of PTB than previously available tests.…	2019		Cochrane Database of Systematic Reviews	2019	9		629408825	http://dx.doi.org/10.1002/14651858.CD007235.pub4		#1632	Berghella 2019	Different research question (knowledge of cervical length + interventions to reduce risk vs usual care)
The short and funneling cervix: when to use cerclage?	Althuisius, S. M.	PURPOSE OF REVIEW: The diagnosis of cervical incompetence remains extremely difficult because there is no diagnostic test available prior to, during or after pregnancy. This review will summarize the latest publications on the use of transvaginal ultrasonography to identify women at high risk of preterm delivery and the use of cervical cerclage in these women._x000D_RECENT FINDINGS: Cervical leng…	2005	Dec	Current Opinion in Obstetrics & Gynecology	17	6	574-8	16258337			#849	Althuisius 2005	Narrative review
A five century evolution of cervical incompetence as a clinical entity	Althuisius, S. M.; Dekker, G. A.	Since cervical incompetence was introduced in the English literature in 1678, our understanding and obstetric management of this clinical entity, have changed tremendously over the years. This review shows the historical perspective of the development of cervical incompetence as a distinct clinical entity and an all or nothing phenomenon to cervical incompetence as part of a spectrum leading to p…	2005		Current Pharmaceutical Design	11	6	687-97	15777226			#848	Althuisius 2005	Narrative review
Cervical incompetence: a reappraisal of an obstetric controversy	Althuisius, S. M.; Dekker, G. A.; van Geijn, H. P.	UNLABELLED: Cervical incompetence is not a categoric but rather a continuous variable, meaning that there are various degrees in the competency of the cervix. Furthermore, a certain degree of competency of the cervix can be expressed differently in subsequent pregnancies. Women with risk factors for cervical incompetence in their gynecological/obstetric history should be followed by transvaginal …	2002	Jun	Obstetrical & Gynecological Survey	57	6	377-87	12140372			#847	Althuisius 2002	Narrative review
Transvaginal sonographic evaluation of the cervix in asymptomatic singleton pregnancy and management options in short cervix	Arisoy, R.; Yayla, M.	Preterm delivery (PTD), defined as birth before 37 completed weeks of gestation, is the leading cause of perinatal morbidity and mortality. Evaluation of the cervical morphology and biometry with transvaginal ultrasonography at 16-24 weeks of gestation is a useful tool to predict the risk of preterm birth in low- and high-risk singleton pregnancies. For instance, a sonographic cervical length (CL…	2012		Journal of Pregnancy	2012		201628	22523687	https://dx.doi.org/10.1155/2012/201628		#835	Arisoy 2012	Narrative review
Preterm birth prevention: how well are we really doing? A review of the latest literature	Avraham, S.; Azem, F.; Seidman, D.	Preterm birth is a global concern resulting in prematurity which is the leading cause of newborn death and long-term squeal in the survivors. In this review, we will summarize the data available to this date in regard to the causes, available interventions, and contemporary research for future applications.	2014	Jun	Journal of Obstetrics & Gynaecology of India	64	3	158-64	24966497	https://dx.doi.org/10.1007/s13224-014-0571-y		#830	Avraham 2014	Narrative review
Preventing newborn deaths due to prematurity	Azad, K.; Mathews, J.	Preterm births (PTBs), defined as births before 37 weeks of gestation account for the majority of deaths in the newborn period. Prediction and prevention of PTB is challenging. A history of preterm labour or second trimester losses and accurate measurement of cervical length help to identify women who would benefit from progesterone and cerclage. Fibronectin estimation in the cervicovaginal secre…	2016	Oct	Best Practice & Research in Clinical Obstetrics & Gynaecology	36		131-144	27545716	https://dx.doi.org/10.1016/j.bpobgyn.2016.06.001		#828	Azad 2016	Narrative review
Novel developments on cervical length screening and progesterone for preventing preterm birth	Berghella, V.	Cervical length (CL) measured by transvaginal ultrasound is an effective screening test for the prevention of preterm birth (PTB). The criteria for an effective screening test are all met by CL. It studies an important condition (PTB); it is safe and acceptable by >99% of women; it recognises an early asymptomatic phase that precedes PTB by many weeks; it has a well-described technique, is reprod…	2009	Jan	BJOG: An International Journal of Obstetrics & Gynaecology	116	2	182-7	19076950	https://dx.doi.org/10.1111/j.1471-0528.2008.02008.x		#763	Berghella 2009	Narrative review
Universal cervical length screening for prediction and prevention of preterm birth	Berghella, V.	Universal transvaginal ultrasound (TVU) cervical length (CL) screening represent a step forward in the campaign against preterm birth (PTB). Transvaginal ultrasound CL is a safe, acceptable, reproducible, and accurate screening test, with potentially widespread availability given its feasibility. For this screening to be effective, the ultrasounds should be done with proper TVU technique and with…	2012	Oct	Obstetrical & Gynecological Survey	67	10	653-8	23112072	https://dx.doi.org/10.1097/OGX.0b013e318270d5b2		#762	Berghella 2012	Narrative review
Cervical assessment by ultrasound for preventing preterm delivery	Berghella, V.; Baxter, J. K.; Hendrix, N. W.	BACKGROUND: Measurement of cervical length (CL) by transvaginal ultrasound (TVU) is predictive of preterm birth (PTB). It is unclear if this screening test is effective for prevention of PTB._x000D_OBJECTIVES: To assess the effectiveness of antenatal management based on TVU CL screening for preventing PTB._x000D_SEARCH STRATEGY: We searched the Cochrane Pregnancy and Childbirth Group's Trials Reg…	2009	2008-07-01	Cochrane Database of Systematic Reviews		3	CD007235	19588421	https://dx.doi.org/10.1002/14651858.CD007235.pub2		#760	Berghella 2009	Different research question (knowledge of cervical length + interventions to reduce risk vs usual care)
Cervical assessment by ultrasound for preventing preterm delivery	Berghella, V.; Baxter, J. K.; Hendrix, N. W.	BACKGROUND: Measurement of cervical length (CL) by transvaginal ultrasound (TVU) is predictive of preterm birth (PTB). It is unclear if this screening test is effective for prevention of PTB._x000D_OBJECTIVES: To assess the effectiveness of antenatal management based on transvaginal ultrasound of cervical length (TVU CL) screening for preventing PTB._x000D_SEARCH METHODS: We searched the Cochrane…	2013	1931-01-01	Cochrane Database of Systematic Reviews		1	CD007235	23440813	https://dx.doi.org/10.1002/14651858.CD007235.pub3		#759	Berghella 2013	Different research question (knowledge of cervical length + interventions to reduce risk vs usual care)
Ultrasound assessment of the cervix	Berghella, V.; Bega, G.; Tolosa, J. E.; Berghella, M.		2003	Dec	Clinical Obstetrics & Gynecology	46	4	947-62	14595237			#758	Berghella 2003	Narrative review
Cervical length assessment by ultrasound	Berghella, V.; Berghella, M.		2005	Jun	Acta Obstetricia et Gynecologica Scandinavica	84	6	543-4	15901263			#757	Berghella 2005	Narrative review
Pre-term birth risk assessment tools. Exploring fetal fibronectin and cervical length for validating risk	Bernhardt, J.; Dorman, K.		2004	Feb-Mar	AWHONN Lifelines	8	1	38-44	15031886			#745	Bernhardt 2004	Narrative review
Spontaneous Preterm Birth in Multiples	Biggio, J. R.; Anderson, S.	The number of multiple gestations has increased over the last several decades and preterm birth is one of the leading causes of perinatal morbidity and mortality for these pregnancies. While screening and treatment strategies have achieved moderate success in singleton gestations, screening strategies are less effective in multiple gestations. In addition, to date no intervention aimed at prevent…	2015	Sep	Clinical Obstetrics & Gynecology	58	3	654-67	26083129	https://dx.doi.org/10.1097/GRF.0000000000000120		#739	Biggio 2015	Narrative review
Preterm Labor: Prevention and Management	Rundell, K; Panchal, B		2017		American Family Physician	95	6	366-372				#2071	Rundell 2017	Narrative review
Transvaginal ultrasound of the cervix: Hope in the fight against premature births. [French]	Rozenberg, P.	Transvaginal ultrasound of the cervix provides an objective and non- invasive method for assessing cervical status: cervical measurements, anatomy (wedge, 'funneling' of the amniotic sac protruding into the internal os), functional examination (dynamic modifications of the internal orifice in response to uterine contractions or pressure on the fundus). In patients with symptoms (that is, presenti…	1999	May	Journal de Radiologie	80	5	421-429	29406251			#1477	Rozenberg 1999	Duplicate
Digital examination and transvaginal scan - competing or complementary for predicting preterm birth?	Reiter, E.; Nielsen, K. A.; Fedder, J.	BACKGROUND: The transvaginal ultrasonographic cervix scan has partly replaced digital examination for diagnosing preterm birth; conflicting results are reported about their respective contribution to birth prediction._x000D_OBJECTIVE: To review the predictive value of digital examination and transvaginal scan in low-risk asymptomatic and symptomatic women before treatment._x000D_METHODS: A litera…	2012	Apr	Acta Obstetricia et Gynecologica Scandinavica	91	4	428-38	22168831	https://dx.doi.org/10.1111/j.1600-0412.2011.01341.x		#152	Reiter 2012	Different research question
Screening for spontaneous preterm birth and resultant therapies to reduce neonatal morbidity and mortality: A review	Glover, A. V.; Manuck, T. A.	Despite considerable effort aimed at decreasing the incidence of spontaneous preterm birth, it remains the leading cause of perinatal morbidity and mortality. Screening strategies are imperfect. Approaches used to identify women considered by historical factors to be low risk for preterm delivery (generally considered to be women with singleton pregnancies without a history of a previous preterm …	2018	4	Seminars In Fetal & Neonatal Medicine	23	2	126-132	29229486	https://dx.doi.org/10.1016/j.siny.2017.11.007		#460	Glover 2018	Narrative review
Prediction of preterm delivery with cervical length in twin pregnancy: A meta-analysis and systematic review	Kindinger, L.; Ashrafian, H.; Poon, L.; Nathan, F.; Nicolaides, K.; Darzi, A.; Teoh, T. G.; Bennett, P.	INTRODUCTION: As 60% of twins deliver preterm there is a need for a cost-effective test to predict spontaneous preterm birth(sPTB). We aimed to review the performance screening of CL measurement as a predictor of preterm delivery in twins. METHODS: A systematic review of literature reporting on the performance screening of CL measurements for predicting preterm birth in multiple pregnancies was p…	2014	March	Reproductive Sciences	21	3	256A	71380365	http://dx.doi.org/10.1177/1933719114528275		#1745	Kindinger 2014	Conference abstract only
A systematic review and quality assessment of systematic reviews of fetal fibronectin and transvaginal length for predicting preterm birth	Smith, V.; Devane, D.; Begley, C. M.; Clarke, M.; Higgins, S.	This systematic review aims to identify reviews of fetal fibronectin and transvaginal cervical length for predicting preterm birth, so that these could be appraised and the findings from good quality reviews highlighted. Reviews, rather than individual studies, are the basis for this systematic review because of the proliferation of reviews and the benefits of a single, consistent appraisal and a…	2007	Aug	European Journal of Obstetrics, Gynecology, & Reproductive Biology	133	2	134-42	17452071			#549	Smith 2007	Review of reviews
Likelihood ratios for the prediction of preterm delivery with biomarkers	Hee, L.	OBJECTIVE: To conduct a literature search for selected biomarkers on preterm delivery and estimate their likelihood ratios (LR)._x000D_DESIGN: Structured review._x000D_POPULATION: Low and high-risk populations and women with symptoms of preterm delivery. METHODS. Publications were identified in PubMed._x000D_MAIN OUTCOME MEASURES: LR on selected biomarkers for preterm delivery._x000D_RESULTS: In …	2011	Nov	Acta Obstetricia et Gynecologica Scandinavica	90	11	1189-99	21568946	https://dx.doi.org/10.1111/j.1600-0412.2011.01187.x		#420	Hee 2011	Structured review, not systematic review
Biomarkers for the prediction of preterm delivery	Vogel, I.; Thorsen, P.; Curry, A.; Sandager, P.; Uldbjerg, N.	This structured review discusses the current literature on selected biomarkers and their ability to predict preterm delivery (PTD). Among symptomatic women, the likelihood ratio (LR+) for the prediction of PTD was found to be greater than 10 using amniotic fluid (AF) interleukin-6 (IL-6), AF Ureaplasma urealyticum, as well as a multi-marker consisting of cervical IL-6, cervical IL-8, and cervical…	2005	Jun	Acta Obstetricia et Gynecologica Scandinavica	84	6	516-25	15901257			#63	Vogel 2005	Structured review, not systematic review
From concept to practice: the recent history of preterm delivery prevention. Part I: cervical competence	Vidaeff, A. C.; Ramin, S. M.	The prevention of preterm delivery (PTD) is a major desiderate in contemporary obstetrics and a societal necessity. The means to achieve this goal remain elusive, and the research efforts have been punctuated by several ineffective intervention proposals. More recently, new areas of proposed preventive strategy have arisen, focusing on cervical competence, subclinical infection, and hormonal effe…	2006	Jan	American Journal of Perinatology	23	1	2013-03-01	16450266			#71	Vidaeff 2006	Narrative review
Preterm labour: Prevention and management	Hoesli, I.	Preterm birth at less than 37 weeks of gestation represents the largest contributor to poor outcome in the perinatal period, although tremendous success has been achieved in neonatal intensive care, reducing the perinatal mortality and morbidity. However, biologically preterm infants are more susceptible than their term counterparts in long term neurological and other health problems. About 30-35…	2009	October	International Journal of Gynecology and Obstetrics	107		S40	70229134	http://dx.doi.org/10.1016/S0020-7292%2809%2960162-4		#1357	Hoesli 2009	Narrative review
Cervical length measurement for the prediction of preterm birth in multiple pregnancies: A systematic review and bivariate meta-analysis	Lim, A. C.; Hegeman, M. A.; T. Veld M.A.H.I; Opmeer, B. C.; Bruinse, H. W.; Mol, B. W. J.		2011	October	Obstetrical and Gynecological Survey	66	10	612-613	363058906	http://dx.doi.org/10.1097/OGX.0b013e31823d8ab6		#1293	Lim 2011	Duplicate
Secondary predictors of preterm labour	Leitich, H.	In addition to primary predictors of preterm birth which are used to estimate the baseline risk of preterm birth, secondary predictors (based on examinations done during the current pregnancy) allow a more accurate assessment of the risk of preterm birth in individual women. Screening for early signs of spontaneous preterm labour has always been an important topic in obstetric care. During the la…	2005	Mar	BJOG: An International Journal of Obstetrics & Gynaecology	112 Suppl 1		48-50	15715594			#822	Leitich 2005	Narrative review
A debate about ultrasound and anatomic aspects of the cervix in spontaneous preterm birth	Bohiltea, R. E.; Munteanu, O.; Turcan, N.; Baros, A.; Bodean, O.; Voicu, D.; Cirstoiu, M. M.	Preterm birth is the legal first global cause of neonatal death. The cervix has two roles: it has to stay closed to allow the fetus to undergo a normal development during gestation, and at term, the cervix has to dilate under the pressure of uterine contractions to allow the delivery. The purpose of this article is to establish if the ultrasound measured length of the cervix and its appearance ar…	2016	Oct-Dec	Journal of Medicine & Life	9	4	342-347	27928435			#732	Bohiltea 2016	Narrative review
Cervical length and preterm labor	Colombo, D. F.; Iams, J. D.		2000	Dec	Clinical Obstetrics & Gynecology	43	4	735-45	11100291			#666	Colombo 2000	Narrative review
Sonographic evaluation of the uterine cervix	Sullivan, C. A.	Ultrasonographic evaluation of the uterine cervix has been shown to help predict patients who may be at an increased risk for preterm delivery. The use of ultrasound in at-risk patients may improve the selection of those needing obstetric intervention, which therefore, may improve outcome and lower overall health care costs. Cervical competence, once thought to be a categorical variable, should n…	1998	Sep	Obstetrics & Gynecology Clinics of North America	25	3	623-37	9710915			#519	Sullivan 1998	Narrative review
Recent advances in the prevention and management of preterm birth	Tan, M. Y.; To, M.	The management of preterm birth has seen major transformations in the last few decades with increasing interest worldwide, due to the impact of preterm birth on neonatal morbidity and mortality. The prevention strategies currently available for asymptomatic women at risk of preterm birth include progesterone, cervical cerclage and cervical pessary. Each approach has varying effects depending on t…	2015		F1000Prime Reports	7		40	26097713	https://dx.doi.org/10.12703/P7-40		#507	Tan 2015	Narrative review
Prediction of preterm birth: cervical sonography	Mella, M. T.; Berghella, V.	The cervix has to open to allow vaginal birth. Ultrasound has now shown that this lower part of the uterus begins to show changes weeks before eventual birth. Only transvaginal ultrasound should be used to evaluate the cervix for prediction of preterm birth (PTB). The shortest best cervical length (CL) is the most effective measurement for clinical use. Proper technique is paramount for accurate …	2009	Oct	Seminars in Perinatology	33	5	317-24	19796729	https://dx.doi.org/10.1053/j.semperi.2009.06.007		#274	Mella 2009	Narrative review
[Is universal screening for cervical length among singleton pregnancies with no history of preterm birth justified?]	Rozenberg, P.	The ultrasonographic measurement of cervical length with a cutoff of 15mm is currently the best method to identify a group of asymptomatic women in the general population at risk of spontaneous preterm birth, especially among asymptomatic patients with a singleton pregnancy with no history of preterm birth. Cerclage and 17 alpha-hydroxyprogesterone caproate (17OHP-C) are ineffective to reduce the…	2016	Dec	Journal de Gynecologie, Obstetrique et Biologie de la Reproduction	45	10	1337-1345	28166925	https://dx.doi.org/10.1016/j.jgyn.2016.09.023		#128	Rozenberg 2016	Narrative review
New markers of the risk of preterm delivery. [French]	Rozenberg, P.	Preterm births account for 5.9% of all deliveries in France, a proportion that has not changed noticeably over the past 30 years. Neither risk scores nor systematic digital vaginal examinations at prenatal consultations have helped to diminish the incidence of prematurity. Because an indispensable prerequisite to reducing this incidence is better identification of the patients at risk, new approa…	1998		Bulletin de l'Academie nationale de medecine	182	7	1455-1468	129385270			#1478	Rozenberg 1998	Narrative review
Ultrasonographic examination of the uterine cervix in patients with asymptomatic high-risk or low risk of preterm birth: To do or not to do?. [French]	Rozenberg, P.; Gillet, A.		2001		Gynecologie Obstetrique et Fertilite	29	2	148-158	32182908	http://dx.doi.org/10.1016/S1297-9589%2800%2900057-6		#1475	Rozenberg 2001	Narrative review
Evolving approach to preterm birth management-Where are we now.Who are the patients at risk	Farine, D.	Epidemiology Premature birth is a major contributor to perinatal births second only to fetal anomalies. As our ability to diagnose anomalies is improved the frequency of these decrease while the incidence of PTB has not decreased but increased in more than 90% of the countries with reliable data. The increase in the developed world is due to increased rate of multiple pregnancies, advanced matern…	2013		Journal of Perinatal Medicine. Conference: 11th World Congress of Perinatal Medicine	41	SUPPL. 1		71114875	http://dx.doi.org/10.1515/jpm-2013-2001		#1463	Farine 2013	Editorial
Sonographic assessment of the incompetent cervix during pregnancy	Marder, S. J.; Jackson, M.		1999		Seminars in Roentgenology	34	1	35-40	29047390	http://dx.doi.org/10.1016/S0037-198X%2899%2980018-2		#1257	Marder 1999	Narrative review
Ultrasonographic Cervical Length Assessment in Predicting Preterm Birth in Singleton Pregnancies	Lim, K.; Morin, L.; Bly, S.; Butt, K.; Cargill, Y.; Denis, N.; Salem, S.; Senikas, V.; Ehman, W.; Biringer, A.; Gagnon, A.; Graves, L.; Hey, J.; Konkin, J.; Leger, F.; Marshall, C.; Gagnon, R.; Hudon, L.; Basso, M.; Bos, H.; Crane, J. M.; Davies, G.; Delisle, M. F.; Menticoglou, S.; Mundle, W.; Ouellet, A.; Pressey, T.; Pylypjuk, C.; Roggensack, A.; Sanderson, F.	Objectives: To review (1) the use of ultrasonographic-derived cervical length measurement in predicting preterm birth and (2) interventions associated with a short cervical length. Outcome(s): Reduction in rates of prematurity and/or better identification of those at risk, as well as possible prevention of unnecessary interventions. Evidence: Published literature was retrieved through searches of…	2011		Journal of Obstetrics and Gynaecology Canada	33	5	486-499	610574309	http://dx.doi.org/10.1016/S1701-2163%2816%2934884-8		#1212	Lim 2011	Clinical practice guideline
Perspectives on the Management of the Short Cervix Identified by Transvaginal Ultrasound During Pregnancy: An Update for Canadian Obstetrical Caregivers	Okun, N.; Mitchell, B. F.; Willan, A. R.; Armson, B. A.; Hannah, M.	A shortened cervix is often considered to be equivalent to cervical insufficiency, and a cerclage may be offered as an intervention to prolong pregnancy; however, we may not be differentiating between true cervical insufficiency and intrauterine causes of cervical shortening.A recent meta-analysis found no significant reduction in preterm birth < 35 weeks' gestation in women with cerclage compare…	2006		Journal of Obstetrics and Gynaecology Canada	28	3	203-205	610574837	http://dx.doi.org/10.1016/S1701-2163%2816%2932109-0		#1172	Okun 2006	Narrative review
Assessment of risk factors for preterm delivery. [German]	Raio, L.	Preterm birth is one of the leading causes of neonatal mortality and morbidity, and preterm labor, preterm premature rupture of membranes, and vaginal bleeding are the most common clinical signs announcing preterm birth. Until now screening strategies have failed to reliably identify those women who will have a preterm delivery. There are no current data available to support the use of salivatory…	2002		Gynakologe	35	7	661-664	36068235			#1114	Raio 2002	Narrative review
Towards improved neonatal outcome: future strategies	Logghe, H.; Walker, J. J.	The role of the obstetrician is to help predict and prevent maternal/fetal infection/inflammation related to neonatal mortality and morbidity. Predictive studies have mainly focused on the high-risk phenotype. Currently, there is a scientific drive to analyse the genetic susceptibility of preterm birth (PTB). Studies of the combination of environmental and lifestyle risk factors with the known ge…	2004	Dec	Seminars In Fetal & Neonatal Medicine	9	6	491-8	15691787			#800	Logghe 2004	Narrative review
Preterm labour: update on prediction and prevention strategies	Chandiramani, M.; Shennan, A.	PURPOSE OF REVIEW: The incidence of preterm birth is increasing and continues to be a significant cause of neonatal mortality and morbidity. Techniques now exist that can accurately predict early birth. Prevention can therefore be targeted, although effective measures that improve outcome are yet to be established._x000D_RECENT FINDINGS: Obtaining an accurate history is the first step in identify…	2006	Dec	Current Opinion in Obstetrics & Gynecology	18	6	618-24	17099332			#690	Chandiramani 2006	Narrative review
Modern management of preterm labour	Dekker, G.; Althuisius, S.; Papatsonis, D.; Sukcharoen, N.	Preterm birth is the leading cause of neonatal morbidity and mortality. Cervical insufficiency is not an all or nothing phenomenon but a continuous variable which can lead to preterm deliveries at different gestational ages. The relationship between shortened cervical length and spontaneous preterm birth is consistent in several studies. Shortened cervical length can be diagnosed by transvaginal …	2004	Oct	Journal of the Medical Association of Thailand	87 Suppl 3		S142-53	21213512			#634	Dekker 2004	Narrative review
Prediction and prevention of recurrent spontaneous preterm birth	Spong, C. Y.	Rates of preterm birth have continued to rise despite intensive research efforts over the last several decades. A woman who has a spontaneous preterm birth is at high risk for a subsequent preterm birth. Studies have identified clinical, sonographic, and biochemical markers that help to identify the women at highest risk. Determining cervical length and measuring cervicovaginal fibronectin have b…	2007	Aug	Obstetrics & Gynecology	110	2 Pt 1	405-15	17666618			#533	Spong 2007	Narrative review
Multiple gestations and preterm birth	Fuchs, F.; Senat, M. V.	Preterm birth is a major concern in modern obstetrics, and an important source of morbidity and mortality in newborns. Among twin pregnancies, especially, preterm birth is highly prevalent, and it accounts for almost 50% of the complications observed in this obstetrical population. In this article, we review the existing literature regarding the prediction and prevention of preterm birth in both …	2016	Apr	Seminars In Fetal & Neonatal Medicine	21	2	113-20	26795885	https://dx.doi.org/10.1016/j.siny.2015.12.010		#474	Fuchs 2016	Narrative review
Cervical length as a predictor for spontaneous preterm birth in high-risk singleton pregnancy: current knowledge	Hughes, K.; Kane, S. C.; Araujo Junior, E.; Da Silva Costa, F.; Sheehan, P. M.		2016	Jul	Ultrasound in Obstetrics & Gynecology	48	1	2015-07-01	26556674	https://dx.doi.org/10.1002/uog.15781		#399	Hughes 2016	Duplicate
Cervical ultrasonography	Iams, J. D.		1997	Sep	Ultrasound in Obstetrics & Gynecology	10	3	156-60	9339521			#395	Iams 1997	Narrative review
Prediction and early detection of preterm labor	Iams, J. D.	Studies of cervical sonography, fetal fibronectin, and uterine contraction monitoring during pregnancy have improved our understanding of how preterm labor occurs, but their use in practice remains uncertain. This article reviews the use of these tests to improve the accuracy of diagnosis of preterm labor and to estimate the likelihood of preterm birth in women with historical risk factors. Becau…	2003	Feb	Obstetrics & Gynecology	101	2	402-12	12576267			#394	Iams 2003	Narrative review
Risk assessment and management to prevent preterm birth	Koullali, B.; Oudijk, M. A.; Nijman, T. A.; Mol, B. W.; Pajkrt, E.	Preterm birth is the most important cause of neonatal mortality and morbidity worldwide. In this review, we review potential risk factors associated with preterm birth and the subsequent management to prevent preterm birth in low and high risk women with a singleton or multiple pregnancy. A history of preterm birth is considered the most important risk factor for preterm birth in subsequent pregn…	2016	Apr	Seminars In Fetal & Neonatal Medicine	21	2	80-8	26906339	https://dx.doi.org/10.1016/j.siny.2016.01.005		#333	Koullali 2016	Narrative review
What we have learned about cervical ultrasound	Owen, J.; Iams, J. D.; National Institute of Child, Health; Human Development Maternal-Fetal Medicine Units, Network	The National Institute of Child Health and Human Development Maternal-Fetal Medicine Units Network has completed 2 prospective, blinded observational studies of cervical ultrasound for the prediction of preterm birth and the identification of high-risk women who might benefit from interventions aimed at preventing spontaneous preterm birth. These reports and other clinical data support the concep…	2003	Jun	Seminars in Perinatology	27	3	194-203	12889586			#207	Owen 2003	Duplicate
Ambulatory management of preterm labor	Rincon, M.; Pereira, L. M.	The majority of patients with preterm labor will deliver at term, and universal treatment of preterm labor with tocolytics and antenatal corticosteroids results in widespread overtreatment while benefitting a minority of patients. Ambulatory strategies for preventing preterm birth and identifying at-risk patients are discussed. These include consideration of obstetric history, serial cervical len…	2012	Sep	Clinical Obstetrics & Gynecology	55	3	756-64	22828108	https://dx.doi.org/10.1097/GRF.0b013e31825c8b4b		#148	Rincon 2012	Narrative review
Can examination of the cervix provide useful information for prediction of cervical incompetence and following preterm labour?	Rocco, B. P.; Garrone, C.	Diagnosing cervical incompetence is difficult because there are no specific tests or criteria that confirm or exclude the diagnosis, and the accurate prediction and diagnosis of preterm labour continue to frustrate the clinician. To evaluate the condition of the cervical canal, when dilatation of the internal os is identifiable by digital examination, cervical ripening has advanced considerably. …	1999	Aug	Australian & New Zealand Journal of Obstetrics & Gynaecology	39	3	296-300	10554937			#145	Rocco 1999	Different research question
Transvaginal sonographic examination of the cervix in asymptomatic pregnant women: review of the literature	Rozenberg, P.; Gillet, A.; Ville, Y.	Different strategies have been developed to refine the prediction of the risk of preterm delivery in asymptomatic patients. Transvaginal sonography has been used for this reason to measure and examine the length and shape of the cervix. In this review, we focus on clinical studies involving transvaginal sonographic assessment of the cervix in asymptomatic women at high risk of preterm delivery an…	2002	Mar	Ultrasound in Obstetrics & Gynecology	19	3	302-11	11896957			#126	Rozenberg 2002	Narrative review
Prevention of preterm delivery: current challenges and future prospects	van Zijl, M. D.; Koullali, B.; Mol, B. W.; Pajkrt, E.; Oudijk, M. A.	Preterm birth (PTB), defined as delivery at <37 weeks of gestation, is the most important cause of neonatal morbidity and mortality. Therefore, preventing PTB is one of the main goals in obstetric care. In this review, we provide an overview of the current available literature on screening for risk factors for PTB and a summary of preventive strategies in both low-risk and high-risk women with si…	2016		International Journal of Women's Health	8		633-645	27843353			#84	vanZijl 2016	Narrative review
Do screening-preventative interventions in asymptomatic pregnancies reduce the risk of preterm delivery--a critical appraisal of the literature	Varma, R.; Gupta, J. K.; James, D. K.; Kilby, M. D.	Recent research has suggested that women who experience preterm delivery (PTD) may be identified earlier in pregnancy and before onset of symptoms. Interventions commenced at this earlier asymptomatic stage may offer an opportunity to prevent PTD or lengthen gestation sufficiently to reduce adverse perinatal outcome. Our objective was to examine the evidence that supports or refutes this approach…	2006	Aug	European Journal of Obstetrics, Gynecology, & Reproductive Biology	127	2	145-59	16517046			#81	Varma 2006	Different research question
Cervical Evaluation in Pregnancy: Proper Measurement, Evaluation, and Management	Wax, J. R.; Cartin, A.; Pinette, M. G.	Preterm birth is the leading cause of perinatal morbidity and mortality in developed nations. The heterogeneous causes of spontaneous preterm birth make prediction and prevention difficult. The primary importance of transvaginal cervical sonography and cervicovaginal fetal fibronectin lies in their high negative predictive values in assessing risk for preterm birth. Cervical length may be useful …	2017	9	Clinical Obstetrics & Gynecology	60	3	608-620	28742594	https://dx.doi.org/10.1097/GRF.0000000000000304		#50	Wax 2017	Narrative review
Cervical screening for preterm delivery	Welsh, A.; Nicolaides, K.	The ability of sonographic cervical length screening to detect those at risk of spontaneous preterm delivery has been extensively explored over the past few years. This applies both to high-risk and low-risk groups. Cervical length measurement appears to be superior to biochemical, microbiological or hormonal methods of screening. The screening technique has been standardized, but the cervical le…	2002	Apr	Current Opinion in Obstetrics & Gynecology	14	2	195-202	11914698			#44	Welsh 2002	Narrative review
A primer on antenatal testing for neonatal nurses: part 1. Tests used to predict preterm labor	Wyatt, S. N.; Rhoads, S. J.	Parents and healthcare providers are challenged to understand the mechanisms of, and predictors for preterm delivery. In addition to the epidemiologic implications, on a practical level, the ability to predict preterm delivery may help the neonatal team triage to assure bed availability, and to predict and provide appropriate staffing for new admissions. On an individual patient level, understand…	2006	Aug	Advances in Neonatal Care	6	4	175-80	16890130			#16	Wyatt 2006	Narrative review
The prediction of preterm delivery in twins: An individual patient data bivariate meta-analysis and systematic review	Kindinger, L.; Ashrafian, H.; Poon, L.; Darzi, A.; Nicolaides, K.; Teoh, T. G.	Objectives: To assess the accuracy of cervical length measurements in the prediction of preterm delivery in twins. Background: Twin birth rate as increased 70% since in the 1980s, presenting an increasing burden on the health service as 60% deliver preterm. Preterm delivery is the leading cause of neonatal morbidity and neurologic deficit. There is a need for a cost-effective test to predict spon…	2013	December	BJOG: An International Journal of Obstetrics and Gynaecology	120		57-58	71354845	http://dx.doi.org/10.1111/1471-0528.12496		#1746	Kindinger 2013	Conference abstract only
Screening for precocious cervical ripening to predict preterm delivery: An assessment	Li, Q.; Paneth, N.; Holzman, C.; Keith, L.	Assessment of the cervix during the 2nd trimester has been used to predict risk of preterm delivery (PTD). Based on the criteria for screening and a theme issue on screening in Epidemiologic Reviews, precocious cervical ripening is a predisease and the target of a screening test. Our review aims to evaluate comprehensive cervical screening which assesses multiple dimensions of precocious cervical…	2013	2021-06-15	American Journal of Epidemiology	177		S82	71079446	http://dx.doi.org/10.1093/aje/kwt103		#1701	Li 2013	Conference abstract only
Prevention strategies for premature delivery in multiple pregnancy? Facts and fiction	Lim, A. C.	Despite the enormous advance in neonatal care during recent years, preterm birth remains the major cause of handicaps in children without congenital anomalies or genetic disorders. Almost 50% of women with a multiple pregnancy deliver before 37 weeks of gestation, while 9% deliver before 32 weeks. Effective strategies for the prevention of preterm birth in multiple pregnancies have yet to be esta…	2010	June	Twin Research and Human Genetics	13 (3)		273	70236655			#1697	Lim 2010	Narrative review
The prevention of preterm birth in twin gestations	Conde-Agudelo, A.	Twin gestation is associated with an increased risk of adverse perinatal outcomes which are mainly driven by prematurity. Several interventions have been proposed to prevent preterm birth in twin gestations. There is insufficient evidence to support the use of prophylactic tocolytic agents, bed rest, and specialized diets or nutritional advice. Current evidence indicates that cervical cerclage, 1…	2015		Journal of Perinatal Medicine. Conference: 12th World Congress of Perinatal Medicine	43	SUPPL. 1		72184860	http://dx.doi.org/10.1515/jpm-2015-2001		#1548	Conde-Agudelo 2015	Editorial
Cervical length for the prediction and prevention of preterm birth	Di Tommaso, M.; Berghella, V.	The risk of early birth increases markedly with decreasing cervical length (CL) in both singleton and multiple pregnancies. Transvaginal ultrasound of CL can be useful in determining women that are at risk of preterm delivery and may be helpful in preventing unnecessary intervention. Appropriate technique is essential for correct results. Factors that affect the value of CL in the prediction of s…	2013	July	Expert Review of Obstetrics and Gynecology	8	4	345-355	369452645	http://dx.doi.org/10.1586/17474108.2013.811932		#1510	DiTommaso 2013	Narrative review
The role of ultrasound in the prediction of preterm labour	Doshani, A.; Nallendram, A. V.; Konje, J. C.	Preterm labour (PTL) before 34 weeks gestation which complicates 3-4% of pregnancies is one of the most challenging problems in modern maternity are. It is the single most important cause of neonatal morbidity and mortality and disability in children and adults. About 75% of neonatal deaths occur in infants born prematurely, with over two thirds of these arising in the 30-40% of preterm infants w…	2008	August	Obstetrics and Gynaecology Forum	18	3	67-70	352570499			#1497	Doshani 2008	Narrative review
Multiple gestations: The importance of ultrasound	Egan, J. F. X.; Borgida, A. F.	The use of ultrasound in the diagnosis of twins, its role of determining chorionicity, the management of unique twin complications, the value of cervical length determination in twins, the use of ultrasound in screening for aneuploidy in multiples, and the intrapartum role of ultrasound in twin gestations have been reviewed. The availability of high-resolution ultrasound has significantly improve…	2004	March	Obstetrics and Gynecology Clinics of North America	31	1	141-158	38376020	http://dx.doi.org/10.1016/S0889-8545%2803%2900122-0		#1487	Egan 2004	Narrative review
Overview of spontaneous preterm birth: A complex and multifactorial phenotype	Esplin, M. S.	The phenotype of spontaneous preterm birth (SPTB) refers to the biochemical and physical characteristics present at the time of preterm delivery. These are the result of the processes that cause this complication. The lack of understanding about the etiologies and our inability to prevent SPTB are because of the complex nature and multiple processes responsible for maintenance of pregnancy and th…	2014	September	Clinical Obstetrics and Gynecology	57	3	518-530	53241351	http://dx.doi.org/10.1097/GRF.0000000000000037		#1480	Esplin 2014	Narrative review
Prediction of the patient at risk for spontaneous preterm labour and delivery	Fonseca, E.	Preterm delivery, which occurs in about 5-13% of pregnancies in most countries, is the main cause of neonatal morbidity and mortality. Symptomatic treatment of pregnancies presenting in preterm labor with corticosteroids has improved perinatal outcome but has not reduced the incidence of preterm delivery. Recent evidence suggests that the rate of preterm delivery may be reduced by the prophylacti…	2013		Journal of Perinatal Medicine. Conference: 11th World Congress of Perinatal Medicine	41	SUPPL. 1		71114881	http://dx.doi.org/10.1515/jpm-2013-2001		#1453	Fonseca 2013	Editorial
Management of preterm labour	Hamilton, S. A.; Tower, C. L.	Preterm birth is defined as birth before 37 weeks of gestation and is the single biggest cause of neonatal morbidity and mortality. The UK preterm birth rate is 7.9%, therefore approximately 1 in 13 babies are born prematurely. This is despite advances in prediction of those at risk, prevention strategies and treatment. Transvaginal ultrasound and fetal fibronectin have been the major advances in…	2013	April	Obstetrics, Gynaecology and Reproductive Medicine	23	4	114-120	52477059	http://dx.doi.org/10.1016/j.ogrm.2013.02.009		#1388	Hamilton 2013	Narrative review
Distribution of cervical length and risk of preterm birth in European women with a twin pregnancy: An individual patient data meta-analysis	Hermans, F. J.; Liem, S.; Lim, A.; Serra, V.; Perales, A.; Rode, L.; Worda, K.; Tabor, A.; Kindinger, L.; Mol, B.; Schuit, E.	OBJECTIVE: Cervical length is associated with an increased risk for PTB in singleton and twin pregnancies. In previous studies cut-off values to define short CL have been reported ranging between 15 and 35 millimeters. The presence of different cut-off values point out the need for standardization. The objective of this exploratory study was to assess distributions of cervical length and the rela…	2018	January	American Journal of Obstetrics and Gynecology	218 (1 Supplement 1)		S448	620309569			#1366	Hermans 2018	Conference abstract only
Ultrasound diagnosis of the cervix for prediction of preterm delivery. [German]	Hosli, I.; Tercanli, S.; Holzgreve, W.	It is difficult to identify correctly those pregnant women who have an increased risk for preterm delivery with traditional diagnostic tools. The measurement of cervical length and dilatation of the internal os by transvaginal ultrasound provide simple parameters with effective results. First, the correct method of measurement is described. Together with a literature review the sensitivity, speci…	2000	May	Gynakologe	33	5	361-369	30340322	http://dx.doi.org/10.1007/s001290050562		#1349	Hosli 2000	Narrative review
The Case for Universal Cervical Length Screening to Prevent Preterm Birth: Is it Strong Enough to Change Practice in Canada?	Hutcheon, J. A.; Amanda Skoll, M.; Eastabrook, G. D.; Lim, K. I.; on behalf of the University of British Columbia Division of Maternal-Fetal, Medicine		2012		Journal of Obstetrics and Gynaecology Canada	34	12	1184-1187	610581017	http://dx.doi.org/10.1016/S1701-2163%2816%2935467-6		#1340	Hutcheon 2012	Narrative review
Preterm birth: The value of sonographic measurement of cervical length	Kagan, K. O.; To, M.; Tsoi, E.; Nicolaides, K. H.	Transvaginal ultrasound scanning of cervical length at approximately 20 weeks of gestation in women attending for routine antenatal care is useful for predicting the likelihood of spontaneous early preterm birth. The risk of early birth increases exponentially with decreasing cervical length in both singleton and multiple pregnancies. In such women, individualisation of risk would lead to rationa…	2006	December	BJOG: An International Journal of Obstetrics and Gynaecology	113	SUPPL. 3	52-56	44934667	http://dx.doi.org/10.1111/j.1471-0528.2006.01124.x		#1314	Kagan 2006	Narrative review
Uterine cervical length measurement by endovaginal ultrasonography: Technique and main utilizations. [French]	Kayem, G.; Maillard, F.; Popowski, T.; Haddad, B.; Sentilhes, L.	Cervical length measurement by transvaginal ultrasound is commonly used to assess the risk of preterm birth (PTB) and refine the clinical management in cases of preterm labor (PTL). The transvaginal route is considered to be the reference for the measurement of the uterine cervix. Cervical length measurement has a good diagnostic value irrespective of the clinical context or past history associat…	2010	June	Journal de Gynecologie Obstetrique et Biologie de la Reproduction	39	4	267-275		http://dx.doi.org/10.1016/j.jgyn.2010.03.005		#1305	Kayem 2010	Narrative review
Recent advances in the prevention of preterm birth	Keelan, J. A.; Newnham, J. P.	Preterm birth (PTB) remains a major obstetric healthcare problem and a significant contributor to perinatal morbidity, mortality, and long-term disability. Over the past few decades, the perinatal outcomes of preterm neonates have improved markedly through research and advances in neonatal care, whereas rates of spontaneous PTB have essentially remained static. However, research into causal pathw…	2017		F1000Research	6 (no pagination)			617738606	http://dx.doi.org/10.12688/f1000research.11385.1		#1302	Keelan 2017	Narrative review
Universal cervical length screening in singleton gestations without a previous preterm birth: Ten reasons why it should be implemented	Khalifeh, A.; Berghella, V.	A short cervix is associated strongly with preterm birth. Pharmacologic intervention with vaginal progesterone in women with a singleton pregnancy and a short cervix in the second trimester decreases the incidence of preterm birth. We explore the evidence that universal cervical length screening in women with a singleton pregnancy meets the criteria for an effective screening test for preterm bir…	2016	2021-05-01	American Journal of Obstetrics and Gynecology	214	5	603-606	608431022	http://dx.doi.org/10.1016/j.ajog.2015.12.017		#1299	Khalifeh 2016	Narrative review
A single cervical length measurement at 18-24 weeks is a better predictor of preterm birth than the change in cervical length with gestation	Khalil, A.		2016	February	Evidence-Based Medicine	21	1	40	608743662	http://dx.doi.org/10.1136/ebmed-2015-110259		#1298	Khalil 2016	Commentary
Sonographic measurement of cervical length and prediction of spontaneous preterm delivery - How useful is it?. [Portuguese]	Loureiro, T.; Cunha, M.; Montenegro, N.	Preterm delivery is a major concern in Maternal-Fetal Medicine. The sonographic measurement of the cervix is a reproducible and safe method to assess cervical length. Many authors have shown the benefits of cervical assessment in the screening of pregnant women at risk of preterm labor. Although screening could be useful in women at high-risk for preterm spontaneous labor, in a low-risk populatio…	2006	September/October	Acta Medica Portuguesa	19	5	395-404	47235166			#1280	Loureiro 2006	Narrative review
Prediction and prevention of preterm delivery in twins	Makrydimas, G.	The risk of prematurity is much higher in twins compared to the sigletons. It is estimated that 29% of dichorionic pregnancies develope a maternal or fetal condition leading to birth before 36 weeks, whereas 34% of the monochorionic twins are born before 34 weeks. In a recent meta-analysis, the pooled rates of birth before 37, 34 and 32 weeks for twins were 41%, 13% and 7%, respectively. During t…	2014	June	Journal of Maternal-Fetal and Neonatal Medicine	27		13	71504546	http://dx.doi.org/10.3109/14767058.2014.924236		#1268	Makrydimas 2014	Narrative review
Sonographic assessment of cervical changes during pregnancy and delivery: Current concepts	Maymon, R.; Shulman, A.; Ariely, S.; Halperin, R.; Caspi, E.; Weinraub, Z.	Correct detection of premature contractions and incompetent uterine cervix is still a challenging obstetrical problem since these factors remain a major cause of perinatal loss. Ultrasonography offers additional important data for the prediction of these pathologies which have common sonographic patterns; shortening of the cervical length, funneling of the membranes and dilatation of the endocerv…	1996	August	European Journal of Obstetrics and Gynecology and Reproductive Biology	67	2	149-155	26291100	http://dx.doi.org/10.1016/0301-2115%2896%2902458-X		#1240	Maymon 1996	Narrative review
Clinical applications of uterine cervical length assessment by transvaginal ultrasonography for preventing preterm birth	Nemescu, D.; Onofriescu, M.	Cervical length measured by transvaginal ultrasound is an effective screening test for preterm birth risk assessment. It has a good diagnostic value on all studied population groups. In symptomatic patients, the measurement of the cervical length by ultrasonography allows reducing the number of hospitalizations and focusing on the cases that really need a treatment. This method could be associate…	2012		Gineco.ro	8	2	54-57	368207687			#1192	Nemescu 2012	Narrative review
Ultrasound for cervical length	Olson-Chen, C.; Hackney, D. N.	Cervical length can be a useful predictor of pregnancy outcomes, such as preterm birth. Transvaginal ultrasonography is a reproducible method for the evaluation of cervical length. This imaging examination is now used to assist in the triage and management of high-risk and symptomatic patients in addition to routine screening of asymptomatic pregnant women. The purpose of this article is to revie…	2013	January	Ultrasound Clinics	8	1	2021-11-01	52261709	http://dx.doi.org/10.1016/j.cult.2012.08.010		#1169	Olson-Chen 2013	Narrative review
What we have learned about cervical ultrasound	Owen, J.; Iams, J. D.	The National Institute of Child Health and Human Development Maternal-Fetal Medicine Units Network has completed 2 prospective, blinded observational studies of cervical ultrasound for the prediction of preterm birth and the identification of high-risk women who might benefit from interventions aimed at preventing spontaneous preterm birth. These reports and other clinical data support the concep…	2003	June	Seminars in Perinatology	27	3	194-203	36828956	http://dx.doi.org/10.1016/S0146-0005%2803%2900021-1		#1158	Owen 2003	Editorial
Prevention and management of preterm labour	Petraglia, F.; Visser, G. H. A.		2009		Journal of Maternal-Fetal and Neonatal Medicine	22	SUPPL.2	24-30	355546052	http://dx.doi.org/10.1080/14767050902860708		#1139	Petraglia 2009	Different research question
Ultrasonographic and biochemical markers of preterm labor	Rizzo, G.; Capponi, A.; Angelini, E.; Romanini, C.	At present preterm delivery is the leading cause of perinatal morbidity and mortality and its incidence is remained stable during the past 10 years. Conventional methods of identifying patients at risk of preterm delivery such as obstetrics history, demographic factors or evaluation of uterine contractions and cervix by digital examination show disappointintly low sensitivity and positive predict…	1998		Journal of Maternal-Fetal Investigation	8	4	150-155	29041390			#1093	Rizzo 1998	Narrative review
Overview of cervical insufficiency: Diagnosis, etiologies, and risk factors	Roman, A.; Suhag, A.; Berghella, V.	The diagnosis of cervical insufficiency can be madeinwomenwith or without prior pregnancy losses. Cervical insufficiency has been defined by transvaginal ultrasound cervical length <25mmbefore 24 weeks in womenwith prior pregnancy losses or preterm births at 14 to 36 weeks, or by cervical changes detected on physical examination before 24 weeks of gestation. Copyright Â© 2016 Wolters Kluwer Healt…	2016		Clinical Obstetrics and Gynecology	59	2	237-240	609299384	http://dx.doi.org/10.1097/GRF.0000000000000184		#1086	Roman 2016	Narrative review
Prediction and prevention of preterm birth. [German]	Roos, T.	Preterm birth rates of 5 % to 11 % in western industrialized countries reflect a persisting obstetrical problem. Prematurity is the leading cause of perinatal morbidity and mortality. Sequelae in infants can be severe with lifelong health impact. No single cause accounts for prematurity, but rather a variety of different and, in part, interacting reasons lead to the preterm birth syndrome'. Littl…	2016	October	Therapeutische Umschau	73	7	404-420	612347757	http://dx.doi.org/10.1024/0040-5930/a000811		#1080	Roos 2016	Narrative review
Preterm birth: Predictive and preventive tools in clinical practice. [Portuguese]	Shennan, A. H.; Ridout, A.; Ross, G.	Despite advances in both neonatal care and our understanding of the pathophysiology of the condition as a whole, preterm birth is a phenomenon that continues to have significant impact globally. It remains the leading cause of perinatal morbidity and mortality worldwide, and the prevalence is increasing. Not only does it carry significant social cost, preterm birth places huge economic burden on …	2017	March	Salud(i)Ciencia	22	4	331-337	616958206	http://dx.doi.org/10.21840/siic/149973		#1029	Shennan 2017	Narrative review
Optimal prediction and prevention of preterm birth in twins	Shennan, E.	Twin pregnancies have increased dramatically over the last thirty years. The reasons for this are twofold: increased use of assisted reproductive techniques and older mothers. There are many complications associated with twin pregnancies; particularly preterm labour. Around 60% of twins are born at less than 37weeks gestation compared with 10% of singletons. Prematurity puts the neonate at risk o…	2014	June	Journal of Maternal-Fetal and Neonatal Medicine	27		19-20	71504563	http://dx.doi.org/10.3109/14767058.2014.924236		#1028	Shennan 2014	Editorial
Early ultrasound measurements of the cervix in relation to preterm delivery	Taipale, P.; Hiilesmaa, V.	Despite a great deal of research, little progress has been made in the timely identification of mothers who are at an increased risk for a premature delivery. Transvaginal sonography is a promising new tool in predicting premature delivery in patients at risk for this condition. A short cervix, dilated cervix or funneling of the cervix are ultrasonographic markers for an increased risk of preterm…	1999		Contemporary Reviews in Obstetrics and Gynaecology	11	3	169-174	29488272			#971	Taipale 1999	Narrative review
Current principles of the diagnosis and treatment of preterm delivery	Zimmer, M.; Pomorski, M.; Wiatrowski, A.; Fuchs, T.; Woyton, J.	Preterm delivery is one of the main causes of infant mortality in developed countries, and infants who survive require long-term rehabilitation. Therefore it is important to understand the causes of preterm delivery and perform an adequate and early selection of women at risk. This enables surrounding them with intensive supervision and education guided towards prevention and early detection of s…	2007		Advances in Clinical and Experimental Medicine	16	1	155-164	46487410			#869	Zimmer 2007	Narrative review
Precocious cervical ripening as a screening target to predict spontaneous preterm delivery among asymptomatic singleton pregnancies: a systematic review	Li, Q.; Reeves, M.; Owen, J.; Keith, L. G.	Routine second-trimester transvaginal ultrasonographic (TVU) screening for short cervical length (CL) predicts spontaneous preterm delivery (SPTD), albeit with limited sensitivity (35-40%) and a moderate positive likelihood ratio of 4-6. However, CL describes one of the multidimensional changes that are associated with precocious cervical ripening (PCCR) and that also include cervical softening, …	2015	Feb	American Journal of Obstetrics & Gynecology	212	2	145-56	25017411	https://dx.doi.org/10.1016/j.ajog.2014.07.003		#815	Li 2015	Different research question
No. 257-Ultrasonographic Cervical Length Assessment in Predicting Preterm Birth in Singleton Pregnancies	Lim, K.; Butt, K.; Crane, J. M.	OBJECTIVES: To review (1) the use of ultrasonographic-derived cervical length measurement in predicting preterm birth and (2) interventions associated with a short cervical length._x000D_OUTCOMES: Reduction in rates of prematurity and/or better identification of those at risk, as well as possible prevention of unnecessary interventions._x000D_EVIDENCE: Published literature was retrieved through s…	2018	Feb	Journal of Obstetrics & Gynaecology Canada: JOGC	40	2	e151-e164	29447720	https://dx.doi.org/10.1016/j.jogc.2017.11.016		#808	Lim 2018	Clinical practice guideline
Markers of risk for preterm delivery	Lockwood, C. J.; Kuczynski, E.	Clinical and experimental evidence indicate that PTD results from four primary pathogenic mechanisms: activation of the maternal or fetal HPA axis; amniochorionic-decidual or systemic inflammation; decidual hemorrhage; and, pathologic distention of the myometrium. Each of these four pathways has a distinct epidemiological and clinical profile, and unique biochemical and biophysical pathways initi…	1999		Journal of Perinatal Medicine	27	1	2020-05-01	10343929			#801	Lockwood 1999	Narrative review
Prematurity in twin pregnancies	Bornstein, E.; Proudfit, C. L.; Keeler, S. M.	Preterm birth (PTB) is a leading cause of adverse perinatal outcome, including both neonatal morbidity and mortality. This condition has been directly associated with the consistently rising incidence of multiple gestations over the past three decades. Twin gestation, the most common form of multiple gestation, represents a unique subgroup of fetuses at high risk for prematurity. Extensive resear…	2009	Apr	Minerva Ginecologica	61	2	113-26	19255559			#726	Bornstein 2009	Narrative review
Prediction and prevention of spontaneous preterm birth in twin gestations	Brubaker, S. G.; Gyamfi, C.	The incidence of twin gestation has increased significantly over the past 30 years. One of the most significant public health implications of this trend is the increased incidence of preterm birth (PTB). Efforts to improve neonatal outcomes must address the rate of PTB, particularly among multiple gestations, which contribute a disproportionate share to the burden of PTB and neonatal morbidity. T…	2012	Jun	Seminars in Perinatology	36	3	190-4	22713500	https://dx.doi.org/10.1053/j.semperi.2012.02.003		#712	Brubaker 2012	Narrative review
No. 374-Universal Cervical Length Screening	Butt, K.; Crane, J.; Hutcheon, J.; Lim, K.; Nevo, O.	OBJECTIVE: To review the evidence and provide an opinion as to whether universal cervical length screening to prevent preterm birth should be adopted across Canada._x000D_OUTCOMES: Outcomes evaluated include prevention of preterm birth._x000D_EVIDENCE: Literature searches using Knowledge Finder, Medline and Cochrane databases were searched for articles published up to April 2018 on cervical lengt…	2019	Mar	Journal of Obstetrics & Gynaecology Canada: JOGC	41	3	363-374.e1	30784567	https://dx.doi.org/10.1016/j.jogc.2018.09.019		#708	Butt 2019	Narrative review
Ultrasound assessment of cervical length in pregnancy	Chao, A. S.; Chao, A.; Hsieh, P. C.	Cervical length in high-risk women for preterm birth has to be identified before early second trimester. Sequential evaluations lead to high predictive significance. The mean cervical length at 24 weeks is about 35 mm when measured by transvaginal ultrasound. A short cervix is defined as a cervix that is less than 25 mm and funneling, i.e. ballooning of the membranes into a dilated internal os, b…	2008	Sep	Taiwanese Journal of Obstetrics & Gynecology	47	3	291-5	18935991	https://dx.doi.org/10.1016/S1028-4559(08)60126-6		#689	Chao 2008	Narrative review
Optimizing Subsequent Pregnancy Outcomes for Women with a Prior Preterm Birth	Colicchia, L. C.; Simhan, H. N.	Women with a prior preterm birth are at increased risk of recurrent preterm delivery in a subsequent pregnancy. Interventions during the preconception and prenatal periods can decrease this risk. Review of the circumstances of the prior delivery can elucidate whether delivery was spontaneous or indicated, anticipate recurrence risk, and guide management in a subsequent pregnancy. Preconception in…	2016	Feb	American Journal of Perinatology	33	3	267-75	26808194	https://dx.doi.org/10.1055/s-0035-1571143		#668	Colicchia 2016	Narrative review
Reducing recurrent preterm births: best evidence for transitioning to predictive and preventative strategies	Cypher, R. L.	Women who have delivered an infant between 16 and 36 weeks' gestation have an increased risk of preterm birth (PTB) in a subsequent pregnancy. The high incidence of recurrent PTB remains relatively unchanged despite intensive research efforts and advances in perinatal care. Attempts to decrease the incidence of recurrent PTB have not always been successful, with research efforts being focused on …	2012	Jul-Sep	Journal of Perinatal & Neonatal Nursing	26	3	220-9	22843004	https://dx.doi.org/10.1097/JPN.0b013e3182611b9e		#649	Cypher 2012	Narrative review
Role of ultrasound in screening patients at risk for preterm delivery	Doyle, N. M.; Monga, M.	The ultrasound assessment of the cervix has contributed to the understanding of the pathways to preterm birth. Transvaginal ultrasound measurement of the cervix provides an objective and noninvasive tool for the evaluation of cervical status. Despite widespread use of this procedure, standardization of measurement indications, technique, and interval between examinations has not been achieved. Th…	2004	Mar	Obstetrics & Gynecology Clinics of North America	31	1	125-39	15062450			#605	Doyle 2004	Narrative review
Prevention of spontaneous preterm birth: Guidelines for clinical practice from the French College of Gynaecologists and Obstetricians (CNGOF)	Sentilhes, L.; Senat, M. V.; Ancel, P. Y.; Azria, E.; Benoist, G.; Blanc, J.; Brabant, G.; Bretelle, F.; Brun, S.; Doret, M.; Ducroux-Schouwey, C.; Evrard, A.; Kayem, G.; Maisonneuve, E.; Marcellin, L.; Marret, S.; Mottet, N.; Paysant, S.; Riethmuller, D.; Rozenberg, P.; Schmitz, T.; Torchin, H.; Langer, B.	In France, 60,000 neonates are born preterm every year (7.4%), half of them after the spontaneous onset of labor. Among preventable risk factors of spontaneous prematurity, only cessation of smoking is associated with decreased prematurity (level of evidence [LE]1). It is therefore recommended (Grade A). Routine screening and treatment of vaginal bacteriosis is not recommended in the general popu…	2017	Mar	European Journal of Obstetrics, Gynecology, & Reproductive Biology	210		217-224	28068594	https://dx.doi.org/10.1016/j.ejogrb.2016.12.035		#574	Sentilhes 2017	Clinical practice guideline
Predicting preterm birth: Cervical length and fetal fibronectin	Son, M.; Miller, E. S.	Spontaneous preterm birth remains the leading cause of neonatal morbidity and mortality worldwide, and accounts for a significant global health burden. Several obstetric strategies to screen for spontaneous preterm delivery, such as cervical length and fetal fibronectin measurement, have emerged. However, the effectiveness of these strategies relies on their ability to accurately predict those pr…	2017	12	Seminars in Perinatology	41	8	445-451	28935263	https://dx.doi.org/10.1053/j.semperi.2017.08.002		#543	Son 2017	Narrative review
The prediction of preterm delivery: What is new?	Suff, N.; Story, L.; Shennan, A.	Preterm birth, defined as birth occurring prior to 37 weeks gestation, is a serious obstetric problem accounting for 11% of pregnancies worldwide. It is associated with significant neonatal morbidity and mortality. Predictive tests for preterm birth are incredibly important, given the huge personal, economic, and health impacts of preterm birth. They can provide reassurance for women who are unli…	2019	2	Seminars In Fetal & Neonatal Medicine	24	1	27-32	30337215	https://dx.doi.org/10.1016/j.siny.2018.09.006		#523	Suff 2019	Narrative review
Short cervical length dilemma	Suhag, A.; Berghella, V.	Preterm birth (PTB) is a leading cause of neonatal morbidity and mortality. With research efforts, the rate of PTB decreased to 11.4% in 2013. Transvaginal ultrasound (TVU) cervical length (CL) screening predicts PTB. In asymptomatic singletons without prior spontaneous PTB (sPTB), TVU CL screening should be done. If the cervix is 20 mm or less, vaginal progesterone is indicated. In asymptomatic …	2015	Jun	Obstetrics & Gynecology Clinics of North America	42	2	241-54	26002164	https://dx.doi.org/10.1016/j.ogc.2015.01.003		#520	Suhag 2015	Narrative review
Sonographic assessment of cervical length and the risk of preterm birth	Taylor, B. K.	Sonographic assessment of cervical length is useful in evaluating the risk of preterm birth. Ultrasound is more accurate than digital exam and can be used in conjunction with fetal fibronectin (fFN) testing. Documentation of a long cervical length can reduce unnecessary treatments and hospitalizations in women who are unlikely to give birth preterm. Short cervical length can promote prompt interv…	2011	Sep-Oct	JOGNN - Journal of Obstetric, Gynecologic, & Neonatal Nursing	40	5	617-31	22273419	https://dx.doi.org/10.1111/j.1552-6909.2011.01284.x		#502	Taylor 2011	Narrative review
Preterm labour	Terzidou, V.; Bennett, P. R.	Studies in the past year have clarified the roles of inflammatory mediators in preterm labour. Exploration of possible genetic predisposition is just beginning. Ultrasound measurement of cervical length has the potential to predict women at risk of preterm delivery several weeks before it occurs. Biochemical testing such as fetal fibronectin can possibly increase its predictive value and differen…	2002	Apr	Current Opinion in Obstetrics & Gynecology	14	2	105-13	11914686			#501	Terzidou 2002	Narrative review
Cervical length and prediction of preterm delivery	Grimes-Dennis, J.; Berghella, V.	PURPOSE OF REVIEW: To present a summary of the literature and most recent advances in the clinical use of cervical length for the prediction of preterm birth._x000D_RECENT FINDINGS: Cervical length is predictive of preterm birth in all populations studied, including asymptomatic women with prior cone biopsy, mullerian anomalies, or multiple dilation and evacuations. While cervical length remains …	2007	Apr	Current Opinion in Obstetrics & Gynecology	19	2	191-5	17353688			#443	Grimes-Dennis 2007	Narrative review
Short cervix syndrome: current knowledge from etiology to the control	Guimaraes Filho, H. A.; Araujo Junior, E.; Pires, C. R.; Nardozza, L. M.; Moron, A. F.	BACKGROUND: Preterm delivery is one of the most serious public health problems and is the most important factor relating to neonatal morbidity and mortality. The strategies for preventing it include understanding the risk factors, with specific interventions. Recently, uterine cervix measurements using ultrasonography and vaginal administration of progesterone have gained importance in predicting…	2013	Apr	Archives of Gynecology & Obstetrics	287	4	621-8	23389247	https://dx.doi.org/10.1007/s00404-013-2740-0		#440	GuimaraesFilho 2013	Narrative review
Sonography and transfundal pressure in the evaluation of the cervix during pregnancy	Guzman, E. R.; Houlihan, C.; Vintzileos, A.	Ultrasonographic evaluation of the cervix in pregnancy has provided some insight into premature delivery and pregnancy wastage. Its use has led to the development of cervical length nomograms in uncomplicated singleton pregnancies and to the realization that varying degrees of cervical incompetence exist. In some instances the internal os has been observed to dilate and funnel in the early second…	1995	May	Obstetrical & Gynecological Survey	50	5	395-403	7617341			#438	Guzman 1995	Narrative review
Short cervix in twin pregnancies: current state of knowledge and the proposed scheme of treatment	Huras, H.; Kalinka, J.; Debski, R.	Short cervical length (SCL) should be defined as cervical length (CL) less than 25 mm between 18 and 22 weeks of gestation. This definition of SCL is fully applicable for singleton pregnancies but is not entirely correct for twin pregnancies. So far there are no explicit guidelines on the treatment of twin pregnancy with SCL. The use of progesterone in the treatment of SCL and preterm birth (PTB)…	2017		Ginekologia Polska	88	11	626-632	29303217	https://dx.doi.org/10.5603/GP.a2017.0112		#397	Huras 2017	Narrative review
Prediction of preterm birth in twins	Makrydimas, G.; Sotiriadis, A.	About 13% of twins are born before 34 weeks and 7% before 32 weeks. The prediction of preterm birth in twins is based on the same tests as in singleton pregnancies. In twin pregnancies, the cut-off for short cervix at the second trimester scan is less than 25 mm (compared with 15 mm in singletons); length less than 20 mm is associated with 42% risk for birth before 32 weeks and cervical length le…	2014	Feb	Best Practice & Research in Clinical Obstetrics & Gynaecology	28	2	265-72	24360590	https://dx.doi.org/10.1016/j.bpobgyn.2013.11.007		#301	Makrydimas 2014	Narrative review
Measuring the Cervical Length	Markham, K. B.; Iams, J. D.	An important step toward the goal of eradicating spontaneous preterm birth was achieved with the advent of cervical sonography, a tool that advanced our knowledge of the entity of preterm parturition, improved our ability to detect women at risk for early delivery, and allowed us to prevent some of these premature births. We will describe here the correct technique for obtaining such measurements…	2016	Jun	Clinical Obstetrics & Gynecology	59	2	252-63	27042799	https://dx.doi.org/10.1097/GRF.0000000000000204		#290	Markham 2016	Narrative review
Recurrent preterm birth	Mazaki-Tovi, S.; Romero, R.; Kusanovic, J. P.; Erez, O.; Pineles, B. L.; Gotsch, F.; Mittal, P.; Than, N. G.; Espinoza, J.; Hassan, S. S.	Recurrent preterm birth is frequently defined as two or more deliveries before 37 completed weeks of gestation. The recurrence rate varies as a function of the antecedent for preterm birth: spontaneous versus indicated. Spontaneous preterm birth is the result of either preterm labor with intact membranes or preterm prelabor rupture of the membranes. This article reviews the body of literature des…	2007	Jun	Seminars in Perinatology	31	3	142-58	17531896			#282	Mazaki-Tovi 2007	Narrative review
Obstetric issues in preterm birth	Murphy, D. J.; Fowlie, P. W.; McGuire, W.		2004	2002-10-01	BMJ	329	7469	783-6	15459053			#256	Murphy 2004	Different research question
Preterm labour. Cervical function and prematurity	Norman, J. E.	The cervix maintains the fetus in situ during pregnancy and dilates during labour to allow delivery of the baby. Congenital or iatrogenically-induced structural abnormalities of the cervix are associated with an increased risk of preterm birth. The role of cervical infection is less clear. Cervical studies may be useful in the prediction of preterm delivery: both a shortened cervical length ident…	2007	Oct	Best Practice & Research in Clinical Obstetrics & Gynaecology	21	5	791-806	17490914			#232	Norman 2007	Narrative review
Evaluation of the cervix by ultrasound for the prediction of preterm birth	Owen, J.	Across numerous investigations and study populations, the relationship between shortened cervical length and spontaneous preterm birth is consistent and compelling. However, one must recognize the imperfect test characteristics of cervical ultrasound for predicting prematurity, particularly in low-risk populations. It should be clear that this relationship supports interactions with the other ana…	2003	Dec	Clinics in Perinatology	30	4	735-55	14714921			#209	Owen 2003	Narrative review
Vaginal sonography and cervical incompetence	Owen, J.; Iams, J. D.; Hauth, J. C.	Uterine contractions, decidual activation, and cervical competence comprise the fundamental components in contemporary models of the spontaneous preterm birth syndrome, but their relative importance and interactive pathways remain poorly defined. Moreover, the traditional concept that the cervix is either competent or incompetent has been challenged because cervical competence more likely functio…	2003	Feb	American Journal of Obstetrics & Gynecology	188	2	586-96	12592276			#208	Owen 2003	Narrative review
Pros and cons of maternal cervical length screening to identify women at risk of spontaneous preterm delivery	Parry, S.; Elovitz, M. A.	Large randomized controlled trials have demonstrated that universal maternal cervical length screening and treatment with daily vaginal progesterone in women with short cervical length reduces the risk of preterm birth, but large numbers of women must be screened to prevent a relatively small number of preterm deliveries. Issues that should be considered while implementing universal cervical leng…	2014	Sep	Clinical Obstetrics & Gynecology	57	3	537-46	24979358	https://dx.doi.org/10.1097/GRF.0000000000000051		#197	Parry 2014	Narrative review
Has the use of home monitors, fetal fibronectin, and measurement of cervical length helped predict labor and/or prevent preterm delivery in twins?	Roberts, W. E.; Morrison, J. C.	Home monitoring accurately detects contractions, and thus is useful in predicting preterm labor. Appropriate physician action is necessary to significantly prolong pregnancy even in the presence of evidence of excessive contractions. Despite conflicting studies, the majority of evidence heavily favors the use of monitoring as part of a comprehensive preterm birth prevention program. Indeed, monit…	1998	Mar	Clinical Obstetrics & Gynecology	41	1	94-102	9504228			#146	Roberts 1998	Narrative review
Prevention of spontaneous preterm birth: the role of sonographic cervical length in identifying patients who may benefit from progesterone treatment	Romero, R.		2007	Oct	Ultrasound in Obstetrics & Gynecology	30	5	675-86	17899585			#139	Romero 2007	Narrative review
[Intravaginal ultrasonography of the uterine cervix: hope in the campaign against premature births]	Rozenberg, P.	Transvaginal ultrasound of the cervix provides an objective and non-invasive method for assessing cervical status: cervical measurements, anatomy (wedge, "funneling" of the amniotic sac protruding into the internal os), functional examination (dynamic modifications of the internal orifice in response to uterine contractions or pressure on the fundus). In patients with symptoms (that is, presentin…	1999	May	Journal de Radiologie	80	5	421-9	10372319			#129	Rozenberg 1999	Narrative review
Universal cervical length screening for singleton pregnancies with no history of preterm delivery, or the inverse of the Pareto principle	Rozenberg, P.	Ultrasound measurement of cervical length in the general population enables the identification of women at risk for spontaneous preterm delivery. Vaginal progesterone is effective in reducing the risk of preterm delivery in this population. This screening associated with treatment by vaginal progesterone is cost-effective. Universal screening of cervical length can therefore be considered justifi…	2017	Jun	BJOG: An International Journal of Obstetrics & Gynaecology	124	7	1038-1045	27813278	https://dx.doi.org/10.1111/1471-0528.14392		#127	Rozenberg 2017	Commentary
Prediction of spontaneous preterm delivery in singleton pregnancies: where are we and where are we going? A review of literature	Sananes, N.; Langer, B.; Gaudineau, A.; Kutnahorsky, R.; Aissi, G.; Fritz, G.; Boudier, E.; Viville, B.; Nisand, I.; Favre, R.	Prematurity is the chief cause of neonatal morbidity and mortality. The objective of this study is to review the different methods for predicting preterm delivery in asymptomatic pregnant women and in situations of threatened preterm delivery. A search of the PubMed/Medline database was carried out for the years 1980-2012. We included studies for predicting preterm birth in asymptomatic and sympt…	2014	Aug	Journal of Obstetrics & Gynaecology	34	6	457-61	24661250	https://dx.doi.org/10.3109/01443615.2014.896325		#115	Sananes 2014	Narrative review
Preterm labor	Sayres, W. G., Jr.	Preventing preterm delivery remains one of the great challenges in modern medicine. Preterm birth rates continue to increase and accounted for 12.7 percent of all U.S. births in 2005. The etiology of preterm delivery is unclear, but is likely to be complex and influenced by genetics and environmental factors. Women with previous preterm birth are at increased risk of subsequent preterm delivery a…	2010	2015-02-01	American Family Physician	81	4	477-84	20148502			#107	Sayres 2010	Narrative review
Ultrasound examination of the cervix to predict preterm delivery: we still know too little to use it in clinical practice	Valentin, L.		2003	Feb	Ultrasound in Obstetrics & Gynecology	21	2	106-10	12601828			#90	Valentin 2003	Editorial
Predictors of preterm birth	Ville, Y.; Rozenberg, P.	Cervical length (CL) measured by transvaginal ultrasound examination (TVUE) best identifies the risk for preterm birth (PTB). It identifies women at risk who can benefit from corticosteroids or in utero transfer. Early screening improves effectiveness of tocolysis. It reduces iatrogenicity and cost. In preterm premature rupture of membranes (PPROM), CL is devoid of infectious risk and predicts du…	2018	Oct	Best Practice & Research in Clinical Obstetrics & Gynaecology	52		23-32	30309793	https://dx.doi.org/10.1016/j.bpobgyn.2018.05.002		#68	Ville 2018	Narrative review
Biophysical and biochemical screening for the risk of preterm labor	Wax, J. R.; Cartin, A.; Pinette, M. G.	Preterm birth is the leading cause of perinatal morbidity and mortality in developed nations. The heterogeneous causes of spontaneous preterm birth make prediction and prevention difficult. Recently developed biochemical and biophysical tests add significantly to clinicians' ability to evaluate and treat women at risk for spontaneous preterm birth. The primary importance of transvaginal cervical …	2010	Sep	Clinics in Laboratory Medicine	30	3	693-707	20638582	https://dx.doi.org/10.1016/j.cll.2010.04.006		#52	Wax 2010	Narrative review
Biophysical and Biochemical Screening for the Risk of Preterm Labor: An Update	Wax, J. R.; Cartin, A.; Pinette, M. G.	The heterogeneous causes of spontaneous preterm birth make prediction and prevention difficult. Recently developed biochemical and biophysical tests add significantly to clinicians' ability to evaluate and treat women at risk for spontaneous preterm birth. The primary importance of transvaginal cervical sonography and cervicovaginal fetal fibronectin lies in the high negative predictive values of…	2016	Jun	Clinics in Laboratory Medicine	36	2	369-83	27235918	https://dx.doi.org/10.1016/j.cll.2016.01.019		#51	Wax 2016	Narrative review
Preterm labor	Weismiller, D. G.	Preterm labor is the leading cause of perinatal morbidity and mortality in the United States. It is characterized by cervical effacement and/or dilatation and increased uterine irritability before 37 weeks of gestation. Women with a history of preterm labor are at greatest risk. Strategies for reducing the incidence of preterm labor and delivery have focused on educating both physicians and patie…	1999	2001-02-01	American Family Physician	59	3	593-602	10029786			#46	Weismiller 1999	Narrative review
Sonographic assessment of the cervix in pregnancy	Wong, G.; Levine, D.	Recent studies using transvaginal and transperineal sonography to monitor the cervix have dramatically increased our knowledge of morphological changes of the cervix throughout pregnancy. Knowledge of the normal and abnormal appearance of the cervix gives insight into the processes of premature labor and cervical incompetence. The finding of a short cervix can be used to identify (and possibly tr…	1998	Aug	Seminars in Ultrasound, CT & MR	19	4	370-80	9718665			#23	Wong 1998	Narrative review
